# Supplementary material for: 6-Acetoxy­methyl-3-[(2-hydr­oxy-3-methoxy­benzyl­idene)amino]-3,4,5,6-tetra­hydro-2H-pyran-2,4,5-triyl triacetate
Source: Acta Crystallogr Sect E Struct Rep Online. 2010 Mar 31;66(Pt 4):o990. doi: 10.1107/S1600536810011475 (PMC2983953; doi:10.1107/S1600536810011475)
Supplement: Supplementary file 1 [file e-66-0o990-sup1.cif]

##############################################################################
###                                                                        ###
###        Electronic paper (Acta Crystallographica Section E)             ###
###                                                                        ###
##############################################################################
#                                                                            #
# This CIF contains the data in a paper accepted for publication in Acta     #
# Crystallographica Section E. It conforms to the requirements of Notes      #
# for Authors for Section E, and has been peer reviewed under the auspices   #
# of the IUCr Commission on Journals.                                        #
#                                                                            #
# Full details of the Crystallographic Information File format               #
# are given in the paper "The Crystallographic Information File (CIF):       #
# a New Standard Archive File for Crystallography" by S. R. Hall, F. H.      #
# Allen and I. D. Brown [Acta Cryst. (1991), A47, 655-685].                  #
#                                                                            #
# The current version of the core CIF dictionary is obtainable from          #
# ftp://ftp.iucr.org/pub/cif_core.dic. The current version number is 2.4.    #
#                                                                            #
# Software is freely available for graphical display of the structure(s) in  #
# this CIF.  For information consult the CIF home page http://www.iucr.org/  #
# cif/home.html                                                              #
#                                                                            #
# This file may be used for bona fide research purposes within the           #
# scientific community so long as proper attribution is given to the journal # 
# article from which it was obtained.                                        #
#                                                                            #
##############################################################################
                                             
data_global
_audit_creation_method     'form.cif (version 2.0)'
_journal_data_validation_number     ?
_journal_date_recd_electronic     2010-03-18
_journal_date_accepted     2010-03-26
_journal_name_full     'Acta Crystallographica, Section E'
_journal_year     2010
_journal_volume     66
_journal_issue      4
_journal_page_first     o990
_journal_page_last     o990
_journal_paper_category     QO
_journal_coeditor_code     SI2250
_publ_contact_author
;
      'Liang, Hong'
      School of Chemistry and Chemical Engineering
      Guangxi Normal University
      Guilin, 541004
      People's Republic of China
;
_publ_contact_author_email     zsh720108@163.com
_publ_contact_author_fax     '86 773 5846297'
_publ_contact_author_phone     '86 773 5854695'
_publ_section_title
;\
6-Acetoxymethyl-3-[(2-hydroxy-3-methoxybenzylidene)amino]-3,4,5,6-tetrahydro-\
2<i>H</i>-pyran-2,4,5-triyl triacetate
;
loop_
    _publ_author_name
    _publ_author_address
    'Wang, Yan Fei'
;     College of Chemistry and Chemical Engineering
      Central South University
      Changsha 410083
      People's Republic of China
      and
     School of Chemistry and Chemical Engineering
      Guangxi Normal University
      Guilin 541004
      People's Republic of China
;
    'Zhang, Shu-Hua'
;     College of Chemistry and Bioengineering
      Guilin University of Technology
      Guilin 541004
      People's Republic of China
;
    'Chen, Zhen Feng'
;     School of Chemistry and Chemical Engineering
      Guangxi Normal University
      Guilin 541004
      People's Republic of China
;
    'Liang, Hong'
;     School of Chemistry and Chemical Engineering
      Guangxi Normal University
      Guilin 541004
      People's Republic of China
;
data_I
_audit_creation_method     SHELXL-97
_chemical_name_systematic
;
6-Acetoxymethyl-3-[(2-hydroxy-3-methoxybenzylidene)amino]-3,4,5,6-tetrahydro-
2<i>H</i>-pyran-2,4,5-triyl triacetate
;
_chemical_name_common     ?
_chemical_formula_moiety     'C22 H27 N O11'
_chemical_formula_sum     'C22 H27 N O11'
_chemical_formula_iupac     'C22 H27 N O11'
_chemical_formula_weight     481.45
_chemical_melting_point     ?
_symmetry_cell_setting     orthorhombic
_symmetry_space_group_name_H-M     'P 21 21 21'
_symmetry_space_group_name_Hall     'P 2ac 2ab'
loop_
    _symmetry_equiv_pos_as_xyz
    'x, y, z'
    '-x+1/2, -y, z+1/2'
    '-x, y+1/2, -z+1/2'
    'x+1/2, -y+1/2, -z'
_cell_length_a     10.806(3)
_cell_length_b     11.151(3)
_cell_length_c     20.243(5)
_cell_angle_alpha     90.00
_cell_angle_beta     90.00
_cell_angle_gamma     90.00
_cell_volume     2439.2(11)
_cell_formula_units_Z     4
_cell_measurement_reflns_used     1384
_cell_measurement_theta_min     2.62
_cell_measurement_theta_max     18.58
_cell_measurement_temperature     296(2)
_exptl_crystal_description     block
_exptl_crystal_colour     colourless
_exptl_crystal_size_max     0.32
_exptl_crystal_size_mid     0.28
_exptl_crystal_size_min     0.22
_exptl_crystal_density_diffrn     1.311
_exptl_crystal_density_meas     ?
_exptl_crystal_density_method     'not measured'
_exptl_crystal_F_000     1016
_exptl_absorpt_coefficient_mu     0.106
_exptl_absorpt_correction_type     none
_exptl_absorpt_process_details     ?
_exptl_absorpt_correction_T_min     ?
_exptl_absorpt_correction_T_max     ?
_exptl_special_details
;
;
_diffrn_ambient_temperature     296(2)
_diffrn_radiation_type     MoK\a
_diffrn_radiation_wavelength     0.71073
_diffrn_radiation_source     'fine-focus sealed tube'
_diffrn_radiation_monochromator     graphite
_diffrn_measurement_device_type     'Bruker SMART CCD area-detector'
_diffrn_measurement_method     'phi and omega scans'
_diffrn_detector_area_resol_mean     ?
_diffrn_reflns_number     12313
_diffrn_reflns_av_R_equivalents     0.0613
_diffrn_reflns_av_sigmaI/netI     0.0509
_diffrn_reflns_theta_min     2.01
_diffrn_reflns_theta_max     25.05
_diffrn_reflns_theta_full     25.05
_diffrn_measured_fraction_theta_max     0.998
_diffrn_measured_fraction_theta_full     0.998
_diffrn_reflns_limit_h_min     -12
_diffrn_reflns_limit_h_max     12
_diffrn_reflns_limit_k_min     -12
_diffrn_reflns_limit_k_max     13
_diffrn_reflns_limit_l_min     -24
_diffrn_reflns_limit_l_max     24
_diffrn_standards_number     ?
_diffrn_standards_interval_count     ?
_diffrn_standards_interval_time     ?
_diffrn_standards_decay_%     ?
_refine_special_details
;
 Refinement of F^2^ against ALL reflections.  The weighted R-factor wR and
 goodness of fit S are based on F^2^, conventional R-factors R are based
 on F, with F set to zero for negative F^2^. The threshold expression of
 F^2^ > 2sigma(F^2^) is used only for calculating R-factors(gt) etc. and is
 not relevant to the choice of reflections for refinement.  R-factors based
 on F^2^ are statistically about twice as large as those based on F, and R-
 factors based on ALL data will be even larger.
;
_reflns_number_total     2460
_reflns_number_gt     1506
_reflns_threshold_expression     I>2sigma(I)
_refine_ls_structure_factor_coef     Fsqd
_refine_ls_matrix_type     full
_refine_ls_R_factor_all     0.0823
_refine_ls_R_factor_gt     0.0456
_refine_ls_wR_factor_gt     0.1051
_refine_ls_wR_factor_ref     0.1256
_refine_ls_goodness_of_fit_ref     1.032
_refine_ls_restrained_S_all     1.032
_refine_ls_number_reflns     2460
_refine_ls_number_parameters     314
_refine_ls_number_restraints     0
_refine_ls_hydrogen_treatment     constr
_refine_ls_weighting_scheme     calc
_refine_ls_weighting_details
              'w=1/[\s^2^(Fo^2^)+(0.0572P)^2^+0.1770P] where P=(Fo^2^+2Fc^2^)/3'
_atom_sites_solution_hydrogens     geom
_atom_sites_solution_primary     direct
_atom_sites_solution_secondary     difmap
_refine_ls_shift/su_max     0.000
_refine_ls_shift/su_mean     0.000
_refine_diff_density_max     0.170
_refine_diff_density_min     -0.140
_refine_ls_extinction_method     'SHELXL97 (Sheldrick, 2008)'
_refine_ls_extinction_coef     0.0074(13)
_refine_ls_extinction_expression
                                  'Fc^*^=kFc[1+0.001xFc^2^\l^3^/sin(2\q)]^-1/4^'
loop_
    _atom_type_symbol
    _atom_type_description
    _atom_type_scat_dispersion_real
    _atom_type_scat_dispersion_imag
    _atom_type_scat_source
    'C' 'C' 0.0033 0.0016
                         'International Tables Vol C Tables 4.2.6.8 and 6.1.1.4'
    'H' 'H' 0.0000 0.0000
                         'International Tables Vol C Tables 4.2.6.8 and 6.1.1.4'
    'N' 'N' 0.0061 0.0033
                         'International Tables Vol C Tables 4.2.6.8 and 6.1.1.4'
    'O' 'O' 0.0106 0.0060
                         'International Tables Vol C Tables 4.2.6.8 and 6.1.1.4'
_computing_data_collection     'SMART (Bruker 2004)'
_computing_cell_refinement     'SAINT (Bruker, 2004)'
_computing_data_reduction     'SAINT (Bruker, 2004)'
_computing_structure_solution     'SHELXS97 (Sheldrick, 2008)'
_computing_structure_refinement     'SHELXL97 (Sheldrick, 2008)'
_computing_molecular_graphics     'SHELXTL (Sheldrick, 2008)'
_computing_publication_material     'SHELXL97 (Sheldrick, 2008)'
loop_
    _atom_site_type_symbol
    _atom_site_label
    _atom_site_fract_x
    _atom_site_fract_y
    _atom_site_fract_z
    _atom_site_U_iso_or_equiv
    _atom_site_adp_type
    _atom_site_calc_flag
    _atom_site_refinement_flags
    _atom_site_occupancy
    _atom_site_disorder_assembly
    _atom_site_disorder_group
    N N1 0.4441(3) 0.0108(3) -0.01092(15) 0.0566(9) Uani d . 1 . .
    O O1 0.2954(3) -0.1155(2) -0.08619(14) 0.0650(8) Uani d . 1 . .
    H H1 0.3485 -0.1041 -0.0580 0.098 Uiso calc R 1 . .
    O O2 0.1136(3) -0.1188(3) -0.17050(16) 0.0796(10) Uani d . 1 . .
    O O3 0.5742(3) -0.0540(2) 0.15220(13) 0.0587(8) Uani d . 1 . .
    O O4 0.3813(3) 0.0041(3) 0.12705(14) 0.0679(8) Uani d . 1 . .
    O O5 0.2923(4) -0.1724(4) 0.1455(2) 0.1216(16) Uani d . 1 . .
    O O6 0.7049(3) 0.0885(2) -0.01748(13) 0.0653(8) Uani d . 1 . .
    O O7 0.7871(5) -0.0297(4) -0.09480(18) 0.1221(16) Uani d . 1 . .
    O O8 0.8528(3) -0.1002(3) 0.05512(15) 0.0654(8) Uani d . 1 . .
    O O9 0.9690(4) 0.0649(4) 0.0508(2) 0.1069(14) Uani d . 1 . .
    O O10 0.8042(3) -0.0141(3) 0.21533(14) 0.0709(9) Uani d . 1 . .
    O O11 0.9237(4) -0.1041(4) 0.2885(2) 0.1134(15) Uani d . 1 . .
    C C1 0.3183(4) 0.0980(4) -0.09509(19) 0.0564(11) Uani d . 1 . .
    C C2 0.2611(4) -0.0094(4) -0.11268(17) 0.0523(10) Uani d . 1 . .
    C C3 0.1641(4) -0.0085(4) -0.1582(2) 0.0579(11) Uani d . 1 . .
    C C4 0.1275(5) 0.0970(4) -0.1868(2) 0.0686(13) Uani d . 1 . .
    H H4 0.0620 0.0974 -0.2166 0.082 Uiso calc R 1 . .
    C C5 0.1877(6) 0.2026(4) -0.1716(2) 0.0830(17) Uani d . 1 . .
    H H5 0.1651 0.2735 -0.1925 0.100 Uiso calc R 1 . .
    C C6 0.2796(5) 0.2030(4) -0.1261(2) 0.0763(15) Uani d . 1 . .
    H H6 0.3178 0.2752 -0.1153 0.092 Uiso calc R 1 . .
    C C7 0.0039(5) -0.1240(5) -0.2101(2) 0.0794(15) Uani d . 1 . .
    H H7A -0.0601 -0.0770 -0.1898 0.119 Uiso calc R 1 . .
    H H7B -0.0230 -0.2057 -0.2139 0.119 Uiso calc R 1 . .
    H H7C 0.0213 -0.0927 -0.2533 0.119 Uiso calc R 1 . .
    C C8 0.4107(4) 0.1028(4) -0.0435(2) 0.0593(11) Uani d . 1 . .
    H H8 0.4473 0.1762 -0.0338 0.071 Uiso calc R 1 . .
    C C9 0.4872(4) -0.0535(4) 0.1006(2) 0.0590(11) Uani d . 1 . .
    H H9 0.4679 -0.1351 0.0859 0.071 Uiso calc R 1 . .
    C C10 0.5319(4) 0.0245(4) 0.0434(2) 0.0545(11) Uani d . 1 . .
    H H10 0.5334 0.1086 0.0575 0.065 Uiso calc R 1 . .
    C C11 0.6604(4) -0.0123(4) 0.02084(19) 0.0537(10) Uani d . 1 . .
    H H11 0.6556 -0.0841 -0.0070 0.064 Uiso calc R 1 . .
    C C12 0.7471(4) -0.0339(3) 0.07825(18) 0.0524(10) Uani d . 1 . .
    H H12 0.7737 0.0427 0.0972 0.063 Uiso calc R 1 . .
    C C13 0.6865(4) -0.1114(4) 0.13127(19) 0.0562(11) Uani d . 1 . .
    H H13 0.6663 -0.1898 0.1123 0.067 Uiso calc R 1 . .
    C C14 0.2886(5) -0.0675(6) 0.1493(3) 0.0823(16) Uani d . 1 . .
    C C15 0.1874(5) 0.0050(6) 0.1787(3) 0.1032(19) Uani d . 1 . .
    H H15A 0.1311 -0.0468 0.2018 0.155 Uiso calc R 1 . .
    H H15B 0.1438 0.0466 0.1443 0.155 Uiso calc R 1 . .
    H H15C 0.2217 0.0622 0.2091 0.155 Uiso calc R 1 . .
    C C16 0.7680(6) 0.0677(5) -0.0739(2) 0.0792(15) Uani d . 1 . .
    C C17 0.8086(7) 0.1835(6) -0.1032(3) 0.120(2) Uani d . 1 . .
    H H17A 0.8882 0.1734 -0.1234 0.180 Uiso calc R 1 . .
    H H17B 0.8140 0.2432 -0.0692 0.180 Uiso calc R 1 . .
    H H17C 0.7498 0.2086 -0.1359 0.180 Uiso calc R 1 . .
    C C18 0.9585(5) -0.0393(6) 0.0418(3) 0.0821(15) Uani d . 1 . .
    C C19 1.0539(6) -0.1225(6) 0.0159(3) 0.124(2) Uani d . 1 . .
    H H19A 1.0194 -0.1692 -0.0194 0.187 Uiso calc R 1 . .
    H H19B 1.0809 -0.1750 0.0507 0.187 Uiso calc R 1 . .
    H H19C 1.1231 -0.0773 -0.0003 0.187 Uiso calc R 1 . .
    C C20 0.7666(5) -0.1294(4) 0.1910(2) 0.0670(13) Uani d . 1 . .
    H H20A 0.7209 -0.1721 0.2249 0.080 Uiso calc R 1 . .
    H H20B 0.8388 -0.1766 0.1794 0.080 Uiso calc R 1 . .
    C C21 0.8859(5) -0.0145(5) 0.2653(2) 0.0731(14) Uani d . 1 . .
    C C22 0.9208(6) 0.1090(5) 0.2857(3) 0.0973(18) Uani d . 1 . .
    H H22A 0.8510 0.1476 0.3059 0.146 Uiso calc R 1 . .
    H H22B 0.9463 0.1540 0.2476 0.146 Uiso calc R 1 . .
    H H22C 0.9878 0.1053 0.3168 0.146 Uiso calc R 1 . .
loop_
    _atom_site_aniso_label
    _atom_site_aniso_U_11
    _atom_site_aniso_U_22
    _atom_site_aniso_U_33
    _atom_site_aniso_U_12
    _atom_site_aniso_U_13
    _atom_site_aniso_U_23
    N1 0.062(2) 0.055(2) 0.0534(19) 0.0008(19) -0.0100(17) -0.0002(18)
    O1 0.069(2) 0.0494(16) 0.077(2) 0.0002(16) -0.0246(18) 0.0102(14)
    O2 0.083(2) 0.061(2) 0.095(2) -0.0107(18) -0.037(2) 0.0081(17)
    O3 0.060(2) 0.0645(18) 0.0515(17) 0.0054(15) -0.0011(16) 0.0003(13)
    O4 0.0571(19) 0.075(2) 0.0714(18) 0.0045(19) 0.0075(17) 0.0013(17)
    O5 0.099(3) 0.096(3) 0.170(4) -0.015(3) 0.035(3) 0.016(3)
    O6 0.074(2) 0.0671(18) 0.0549(17) -0.0070(17) -0.0021(17) 0.0039(15)
    O7 0.175(5) 0.109(3) 0.083(2) -0.002(3) 0.043(3) -0.015(2)
    O8 0.057(2) 0.0658(18) 0.0736(19) 0.0114(17) 0.0010(16) -0.0063(16)
    O9 0.073(3) 0.095(3) 0.153(4) -0.014(2) 0.009(3) -0.006(3)
    O10 0.080(2) 0.0673(19) 0.0651(17) 0.0067(19) -0.0188(18) -0.0055(15)
    O11 0.113(4) 0.111(3) 0.116(3) 0.022(3) -0.055(3) 0.003(3)
    C1 0.067(3) 0.049(2) 0.054(2) 0.004(2) -0.008(2) 0.000(2)
    C2 0.057(3) 0.050(2) 0.049(2) 0.001(2) -0.005(2) 0.0066(19)
    C3 0.062(3) 0.052(2) 0.059(2) 0.002(2) -0.011(2) 0.005(2)
    C4 0.072(3) 0.064(3) 0.070(3) 0.009(3) -0.019(3) 0.003(2)
    C5 0.107(5) 0.051(3) 0.091(3) 0.006(3) -0.042(4) 0.013(2)
    C6 0.094(4) 0.047(2) 0.088(3) -0.004(3) -0.030(3) -0.001(2)
    C7 0.073(4) 0.079(3) 0.085(3) -0.017(3) -0.026(3) 0.014(3)
    C8 0.060(3) 0.054(2) 0.064(3) -0.002(2) -0.004(2) -0.005(2)
    C9 0.054(3) 0.066(3) 0.057(3) 0.004(2) -0.002(2) -0.001(2)
    C10 0.056(3) 0.051(2) 0.057(2) -0.003(2) -0.007(2) -0.004(2)
    C11 0.059(3) 0.047(2) 0.055(2) -0.003(2) -0.001(2) -0.004(2)
    C12 0.054(3) 0.050(2) 0.053(2) 0.007(2) -0.001(2) -0.0019(18)
    C13 0.062(3) 0.053(2) 0.054(2) 0.002(2) -0.006(2) -0.002(2)
    C14 0.062(4) 0.103(4) 0.082(3) 0.000(3) 0.007(3) 0.019(3)
    C15 0.051(3) 0.151(5) 0.108(4) 0.009(4) 0.012(3) 0.021(4)
    C16 0.088(4) 0.092(4) 0.058(3) -0.012(3) 0.000(3) 0.003(3)
    C17 0.147(7) 0.131(5) 0.083(4) -0.049(5) 0.010(4) 0.017(4)
    C18 0.060(4) 0.101(4) 0.086(4) 0.012(3) 0.007(3) 0.004(3)
    C19 0.083(4) 0.158(6) 0.132(5) 0.035(5) 0.023(4) -0.031(5)
    C20 0.072(3) 0.063(3) 0.066(3) 0.006(3) -0.009(3) 0.000(2)
    C21 0.067(3) 0.088(4) 0.064(3) 0.006(3) -0.013(3) -0.006(3)
    C22 0.079(4) 0.119(5) 0.094(4) -0.002(4) -0.017(3) -0.028(4)
_geom_special_details
;
 All esds (except the esd in the dihedral angle between two l.s. planes)
 are estimated using the full covariance matrix.  The cell esds are taken
 into account individually in the estimation of esds in distances, angles
 and torsion angles; correlations between esds in cell parameters are only
 used when they are defined by crystal symmetry.  An approximate (isotropic)
 treatment of cell esds is used for estimating esds involving l.s. planes.
;
loop_
    _geom_bond_atom_site_label_1
    _geom_bond_atom_site_label_2
    _geom_bond_site_symmetry_2
    _geom_bond_distance
    _geom_bond_publ_flag
    N1 C8 . 1.271(5) ?
    N1 C10 . 1.461(5) ?
    O1 C2 . 1.351(4) ?
    O1 H1 . 0.8200 ?
    O2 C3 . 1.368(5) ?
    O2 C7 . 1.433(5) ?
    O3 C9 . 1.406(5) ?
    O3 C13 . 1.435(5) ?
    O4 C14 . 1.359(6) ?
    O4 C9 . 1.417(5) ?
    O5 C14 . 1.172(6) ?
    O6 C16 . 1.350(6) ?
    O6 C11 . 1.448(5) ?
    O7 C16 . 1.184(6) ?
    O8 C18 . 1.356(6) ?
    O8 C12 . 1.438(5) ?
    O9 C18 . 1.182(6) ?
    O10 C21 . 1.343(5) ?
    O10 C20 . 1.435(5) ?
    O11 C21 . 1.176(5) ?
    C1 C6 . 1.393(6) ?
    C1 C2 . 1.394(5) ?
    C1 C8 . 1.446(6) ?
    C2 C3 . 1.395(5) ?
    C3 C4 . 1.370(6) ?
    C4 C5 . 1.380(6) ?
    C4 H4 . 0.9300 ?
    C5 C6 . 1.354(6) ?
    C5 H5 . 0.9300 ?
    C6 H6 . 0.9300 ?
    C7 H7A . 0.9600 ?
    C7 H7B . 0.9600 ?
    C7 H7C . 0.9600 ?
    C8 H8 . 0.9300 ?
    C9 C10 . 1.526(6) ?
    C9 H9 . 0.9800 ?
    C10 C11 . 1.519(6) ?
    C10 H10 . 0.9800 ?
    C11 C12 . 1.512(5) ?
    C11 H11 . 0.9800 ?
    C12 C13 . 1.525(6) ?
    C12 H12 . 0.9800 ?
    C13 C20 . 1.501(6) ?
    C13 H13 . 0.9800 ?
    C14 C15 . 1.485(7) ?
    C15 H15A . 0.9600 ?
    C15 H15B . 0.9600 ?
    C15 H15C . 0.9600 ?
    C16 C17 . 1.486(7) ?
    C17 H17A . 0.9600 ?
    C17 H17B . 0.9600 ?
    C17 H17C . 0.9600 ?
    C18 C19 . 1.483(7) ?
    C19 H19A . 0.9600 ?
    C19 H19B . 0.9600 ?
    C19 H19C . 0.9600 ?
    C20 H20A . 0.9700 ?
    C20 H20B . 0.9700 ?
    C21 C22 . 1.487(7) ?
    C22 H22A . 0.9600 ?
    C22 H22B . 0.9600 ?
    C22 H22C . 0.9600 ?
loop_
    _geom_angle_atom_site_label_1
    _geom_angle_atom_site_label_2
    _geom_angle_atom_site_label_3
    _geom_angle_site_symmetry_1
    _geom_angle_site_symmetry_3
    _geom_angle
    _geom_angle_publ_flag
    C8 N1 C10 . . 119.4(3) ?
    C2 O1 H1 . . 109.5 ?
    C3 O2 C7 . . 117.9(3) ?
    C9 O3 C13 . . 110.4(3) ?
    C14 O4 C9 . . 117.0(4) ?
    C16 O6 C11 . . 119.2(4) ?
    C18 O8 C12 . . 118.5(3) ?
    C21 O10 C20 . . 116.2(4) ?
    C6 C1 C2 . . 118.3(4) ?
    C6 C1 C8 . . 120.2(4) ?
    C2 C1 C8 . . 121.5(4) ?
    O1 C2 C1 . . 122.0(3) ?
    O1 C2 C3 . . 118.3(4) ?
    C1 C2 C3 . . 119.7(4) ?
    O2 C3 C4 . . 125.4(4) ?
    O2 C3 C2 . . 114.4(3) ?
    C4 C3 C2 . . 120.2(4) ?
    C3 C4 C5 . . 120.1(4) ?
    C3 C4 H4 . . 120.0 ?
    C5 C4 H4 . . 120.0 ?
    C6 C5 C4 . . 120.1(4) ?
    C6 C5 H5 . . 120.0 ?
    C4 C5 H5 . . 120.0 ?
    C5 C6 C1 . . 121.6(4) ?
    C5 C6 H6 . . 119.2 ?
    C1 C6 H6 . . 119.2 ?
    O2 C7 H7A . . 109.5 ?
    O2 C7 H7B . . 109.5 ?
    H7A C7 H7B . . 109.5 ?
    O2 C7 H7C . . 109.5 ?
    H7A C7 H7C . . 109.5 ?
    H7B C7 H7C . . 109.5 ?
    N1 C8 C1 . . 122.8(4) ?
    N1 C8 H8 . . 118.6 ?
    C1 C8 H8 . . 118.6 ?
    O3 C9 O4 . . 105.2(3) ?
    O3 C9 C10 . . 110.7(3) ?
    O4 C9 C10 . . 106.5(3) ?
    O3 C9 H9 . . 111.4 ?
    O4 C9 H9 . . 111.4 ?
    C10 C9 H9 . . 111.4 ?
    N1 C10 C11 . . 109.8(3) ?
    N1 C10 C9 . . 107.9(3) ?
    C11 C10 C9 . . 111.4(3) ?
    N1 C10 H10 . . 109.3 ?
    C11 C10 H10 . . 109.3 ?
    C9 C10 H10 . . 109.3 ?
    O6 C11 C12 . . 109.3(3) ?
    O6 C11 C10 . . 104.8(3) ?
    C12 C11 C10 . . 112.2(3) ?
    O6 C11 H11 . . 110.1 ?
    C12 C11 H11 . . 110.1 ?
    C10 C11 H11 . . 110.1 ?
    O8 C12 C11 . . 108.9(3) ?
    O8 C12 C13 . . 106.2(3) ?
    C11 C12 C13 . . 111.4(3) ?
    O8 C12 H12 . . 110.1 ?
    C11 C12 H12 . . 110.1 ?
    C13 C12 H12 . . 110.1 ?
    O3 C13 C20 . . 108.0(3) ?
    O3 C13 C12 . . 108.6(3) ?
    C20 C13 C12 . . 113.3(4) ?
    O3 C13 H13 . . 109.0 ?
    C20 C13 H13 . . 109.0 ?
    C12 C13 H13 . . 109.0 ?
    O5 C14 O4 . . 122.6(6) ?
    O5 C14 C15 . . 126.5(6) ?
    O4 C14 C15 . . 110.8(5) ?
    C14 C15 H15A . . 109.5 ?
    C14 C15 H15B . . 109.5 ?
    H15A C15 H15B . . 109.5 ?
    C14 C15 H15C . . 109.5 ?
    H15A C15 H15C . . 109.5 ?
    H15B C15 H15C . . 109.5 ?
    O7 C16 O6 . . 123.2(5) ?
    O7 C16 C17 . . 127.0(5) ?
    O6 C16 C17 . . 109.7(5) ?
    C16 C17 H17A . . 109.5 ?
    C16 C17 H17B . . 109.5 ?
    H17A C17 H17B . . 109.5 ?
    C16 C17 H17C . . 109.5 ?
    H17A C17 H17C . . 109.5 ?
    H17B C17 H17C . . 109.5 ?
    O9 C18 O8 . . 122.9(5) ?
    O9 C18 C19 . . 127.1(6) ?
    O8 C18 C19 . . 110.0(5) ?
    C18 C19 H19A . . 109.5 ?
    C18 C19 H19B . . 109.5 ?
    H19A C19 H19B . . 109.5 ?
    C18 C19 H19C . . 109.5 ?
    H19A C19 H19C . . 109.5 ?
    H19B C19 H19C . . 109.5 ?
    O10 C20 C13 . . 108.6(3) ?
    O10 C20 H20A . . 110.0 ?
    C13 C20 H20A . . 110.0 ?
    O10 C20 H20B . . 110.0 ?
    C13 C20 H20B . . 110.0 ?
    H20A C20 H20B . . 108.3 ?
    O11 C21 O10 . . 122.1(5) ?
    O11 C21 C22 . . 126.0(5) ?
    O10 C21 C22 . . 111.9(5) ?
    C21 C22 H22A . . 109.5 ?
    C21 C22 H22B . . 109.5 ?
    H22A C22 H22B . . 109.5 ?
    C21 C22 H22C . . 109.5 ?
    H22A C22 H22C . . 109.5 ?
    H22B C22 H22C . . 109.5 ?
loop_
    _geom_torsion_atom_site_label_1
    _geom_torsion_atom_site_label_2
    _geom_torsion_atom_site_label_3
    _geom_torsion_atom_site_label_4
    _geom_torsion_site_symmetry_1
    _geom_torsion_site_symmetry_2
    _geom_torsion_site_symmetry_3
    _geom_torsion_site_symmetry_4
    _geom_torsion
    _geom_torsion_publ_flag
    C6 C1 C2 O1 . . . . 178.2(4) ?
    C8 C1 C2 O1 . . . . -5.2(6) ?
    C6 C1 C2 C3 . . . . -2.7(6) ?
    C8 C1 C2 C3 . . . . 173.9(4) ?
    C7 O2 C3 C4 . . . . -8.2(7) ?
    C7 O2 C3 C2 . . . . 172.3(4) ?
    O1 C2 C3 O2 . . . . 0.3(6) ?
    C1 C2 C3 O2 . . . . -178.7(4) ?
    O1 C2 C3 C4 . . . . -179.1(4) ?
    C1 C2 C3 C4 . . . . 1.8(6) ?
    O2 C3 C4 C5 . . . . -178.4(5) ?
    C2 C3 C4 C5 . . . . 1.0(7) ?
    C3 C4 C5 C6 . . . . -2.8(8) ?
    C4 C5 C6 C1 . . . . 1.8(8) ?
    C2 C1 C6 C5 . . . . 0.9(7) ?
    C8 C1 C6 C5 . . . . -175.7(5) ?
    C10 N1 C8 C1 . . . . -175.9(4) ?
    C6 C1 C8 N1 . . . . 175.8(4) ?
    C2 C1 C8 N1 . . . . -0.8(7) ?
    C13 O3 C9 O4 . . . . 179.7(3) ?
    C13 O3 C9 C10 . . . . -65.7(4) ?
    C14 O4 C9 O3 . . . . -98.4(4) ?
    C14 O4 C9 C10 . . . . 144.0(4) ?
    C8 N1 C10 C11 . . . . -100.9(4) ?
    C8 N1 C10 C9 . . . . 137.6(4) ?
    O3 C9 C10 N1 . . . . 174.0(3) ?
    O4 C9 C10 N1 . . . . -72.1(4) ?
    O3 C9 C10 C11 . . . . 53.4(4) ?
    O4 C9 C10 C11 . . . . 167.3(3) ?
    C16 O6 C11 C12 . . . . 100.4(4) ?
    C16 O6 C11 C10 . . . . -139.2(4) ?
    N1 C10 C11 O6 . . . . 77.7(4) ?
    C9 C10 C11 O6 . . . . -162.9(3) ?
    N1 C10 C11 C12 . . . . -163.8(3) ?
    C9 C10 C11 C12 . . . . -44.4(4) ?
    C18 O8 C12 C11 . . . . 99.4(4) ?
    C18 O8 C12 C13 . . . . -140.6(4) ?
    O6 C11 C12 O8 . . . . -80.6(4) ?
    C10 C11 C12 O8 . . . . 163.6(3) ?
    O6 C11 C12 C13 . . . . 162.6(3) ?
    C10 C11 C12 C13 . . . . 46.8(4) ?
    C9 O3 C13 C20 . . . . -169.9(3) ?
    C9 O3 C13 C12 . . . . 66.9(4) ?
    O8 C12 C13 O3 . . . . -175.1(3) ?
    C11 C12 C13 O3 . . . . -56.7(4) ?
    O8 C12 C13 C20 . . . . 64.9(4) ?
    C11 C12 C13 C20 . . . . -176.7(3) ?
    C9 O4 C14 O5 . . . . -2.3(8) ?
    C9 O4 C14 C15 . . . . 176.9(4) ?
    C11 O6 C16 O7 . . . . 1.7(8) ?
    C11 O6 C16 C17 . . . . -177.7(4) ?
    C12 O8 C18 O9 . . . . 3.0(8) ?
    C12 O8 C18 C19 . . . . -177.5(4) ?
    C21 O10 C20 C13 . . . . -174.1(4) ?
    O3 C13 C20 O10 . . . . -66.5(4) ?
    C12 C13 C20 O10 . . . . 53.8(5) ?
    C20 O10 C21 O11 . . . . -0.8(7) ?
    C20 O10 C21 C22 . . . . 178.7(4) ?
loop_
    _geom_hbond_atom_site_label_D
    _geom_hbond_atom_site_label_H
    _geom_hbond_atom_site_label_A
    _geom_hbond_site_symmetry_A
    _geom_hbond_distance_DH
    _geom_hbond_distance_HA
    _geom_hbond_distance_DA
    _geom_hbond_angle_DHA
    O1 H1 N1 . 0.82 1.90 2.625(4) 146.5
