# Supplementary material for: 6-Acetoxy­methyl-3-[(2-hydr­oxy-3-methoxy­benzyl­idene)amino]-3,4,5,6-tetra­hydro-2H-pyran-2,4,5-triyl triacetate
Source: Acta Crystallogr Sect E Struct Rep Online. 2010 Mar 31;66(Pt 4):o990. doi: 10.1107/S1600536810011475 (PMC2983953; doi:10.1107/S1600536810011475)
Supplement: Supplementary file 2 [file e-66-0o990-Isup2.hkl]

# 
# h,k,l, Fc-squared, Fo-squared, sigma(Fo-squared) and status flag 
# 
data_I
_shelx_title ' xb2449 in P2(1)2(1)2(1)' 
_shelx_refln_list_code          4 
_shelx_F_calc_maximum      331.45 
_exptl_crystal_F_000      1016.00 
_reflns_d_resolution_high  0.8393 
 
loop_ 
 _symmetry_equiv_pos_as_xyz 
 'x, y, z' 
 '-x+1/2, -y, z+1/2' 
 '-x, y+1/2, -z+1/2' 
 'x+1/2, -y+1/2, -z' 
 
_cell_length_a    10.8059 
_cell_length_b    11.1508 
_cell_length_c    20.2433 
_cell_angle_alpha  90.000 
_cell_angle_beta   90.000 
_cell_angle_gamma  90.000 
 
_shelx_F_squared_multiplier     1.000 
 
loop_ 
 _refln_index_h 
 _refln_index_k 
 _refln_index_l 
 _refln_F_squared_calc 
 _refln_F_squared_meas 
 _refln_F_squared_sigma 
 _refln_observed_status 
   2   0   0    15656.03    15217.63    463.69 o 
   4   0   0     1666.50     1561.26     59.92 o 
   6   0   0        0.10        6.32      7.85 o 
   8   0   0      325.17      342.38     36.59 o 
  10   0   0       31.10       20.11     18.59 o 
   1   1   0     1916.83     1929.09     36.46 o 
   2   1   0      125.71      106.87      4.52 o 
   3   1   0      143.15      134.62      8.70 o 
   4   1   0     2382.32     2347.86     61.20 o 
   5   1   0     1561.35     1463.99     44.77 o 
   6   1   0      100.82      104.66     12.03 o 
   7   1   0      184.44      190.58     26.98 o 
   8   1   0        2.06       -0.14     13.37 o 
   9   1   0       45.34       30.93     11.58 o 
  10   1   0       44.49       44.18     21.79 o 
  11   1   0       42.34       32.50     15.88 o 
  12   1   0        3.41        2.67     13.62 o 
   0   2   0   109859.79   129362.97   9587.42 o 
   1   2   0     1789.80     1772.99     35.61 o 
   2   2   0       32.55       34.22      2.55 o 
   3   2   0      346.30      323.84      9.63 o 
   4   2   0       31.17       37.26      6.38 o 
   5   2   0     1195.66     1179.21     31.25 o 
   6   2   0       41.58       42.72      7.08 o 
   7   2   0      151.60      141.95     19.11 o 
   8   2   0        0.09        7.24      4.72 o 
   9   2   0        1.62        5.60     13.18 o 
  10   2   0       21.47       38.04     23.12 o 
  11   2   0        1.74        0.12     10.05 o 
  12   2   0        0.11       -5.52     13.34 o 
   1   3   0     1932.79     1730.54     30.78 o 
   2   3   0        0.01        1.67      2.03 o 
   3   3   0      151.33      173.47      6.54 o 
   4   3   0     2756.41     2553.63     46.46 o 
   5   3   0      516.89      575.64     19.17 o 
   6   3   0      181.48      164.11     11.66 o 
   7   3   0       62.84       66.01     11.74 o 
   8   3   0        3.35        0.36      6.28 o 
   9   3   0        0.32       -1.71      8.07 o 
  10   3   0      233.93      240.78     29.34 o 
  11   3   0       35.80       56.12     31.54 o 
  12   3   0        6.79       13.03     14.62 o 
   0   4   0      609.94      614.23     20.92 o 
   1   4   0       30.67       29.33      4.10 o 
   2   4   0      383.95      354.67     15.64 o 
   3   4   0     2137.49     2306.65     51.22 o 
   4   4   0      173.01      179.81     15.60 o 
   5   4   0       29.48       32.32      5.21 o 
   6   4   0       15.67       11.11      8.30 o 
   7   4   0        5.34        9.75      8.61 o 
   8   4   0       14.66        8.98      7.25 o 
   9   4   0       40.02       32.73     21.02 o 
  10   4   0       72.36       65.55     17.52 o 
  11   4   0        1.23       13.85     12.38 o 
  12   4   0        0.00        5.40     14.27 o 
   1   5   0      402.21      369.65     11.40 o 
   2   5   0       47.48       58.60      5.73 o 
   3   5   0       24.67       37.97      7.82 o 
   4   5   0        6.99        2.13      3.66 o 
   5   5   0      122.49      175.26     13.34 o 
   6   5   0        0.00        0.72      4.20 o 
   7   5   0       10.57        6.30      6.57 o 
   8   5   0       28.47       32.97     10.32 o 
   9   5   0        1.51       -2.74      7.10 o 
  10   5   0       30.38       47.95     15.66 o 
  11   5   0       30.17       36.74     16.10 o 
   0   6   0       11.16        5.64      3.59 o 
   1   6   0      747.93      744.41     19.01 o 
   2   6   0      432.17      461.52     24.00 o 
   3   6   0       12.59        5.27      4.97 o 
   4   6   0        6.08        1.46      3.52 o 
   5   6   0       29.05       37.50      7.71 o 
   6   6   0       28.91       27.92      7.53 o 
   7   6   0       16.88       20.74      7.04 o 
   8   6   0       11.07       -2.73      6.65 o 
   9   6   0       13.79        1.04      9.67 o 
  10   6   0       23.31       -1.44     11.93 o 
  11   6   0       12.14       17.71     15.53 o 
   1   7   0       64.21       66.58      7.08 o 
   2   7   0        2.46       -0.99      3.57 o 
   3   7   0      334.85      334.95     20.47 o 
   4   7   0       19.23       11.52      5.96 o 
   5   7   0      128.50      151.36     19.43 o 
   6   7   0       24.74       17.31      7.07 o 
   7   7   0        1.97       -4.55      6.27 o 
   8   7   0        0.54        6.25      8.21 o 
   9   7   0       10.62       11.83      9.75 o 
  10   7   0        0.32       -0.91     11.39 o 
   0   8   0     1176.79     1189.75     41.10 o 
   1   8   0        0.07        1.70      3.74 o 
   2   8   0       52.71       42.62      7.48 o 
   3   8   0       42.66       37.62      7.83 o 
   4   8   0      323.48      324.35     19.26 o 
   5   8   0        6.35        1.80      4.70 o 
   6   8   0        9.14        9.65      6.00 o 
   7   8   0        1.11       -0.62      6.26 o 
   8   8   0        3.39        4.52      6.62 o 
   9   8   0        2.08       -1.60      7.90 o 
  10   8   0        0.97       -9.45     12.64 o 
   1   9   0      199.72      204.19     19.51 o 
   2   9   0       35.98       52.95      8.97 o 
   3   9   0       72.18       88.43     18.42 o 
   4   9   0        1.63        0.95      5.19 o 
   5   9   0       63.16       62.73     15.65 o 
   6   9   0       87.07       81.73     21.15 o 
   7   9   0       31.36       24.58     17.13 o 
   8   9   0       10.55        9.08      8.29 o 
   9   9   0        0.10       -6.23      9.97 o 
   0  10   0     1347.81     1600.01     84.34 o 
   1  10   0      263.11      250.29     23.71 o 
   2  10   0      294.83      329.17     20.47 o 
   3  10   0       24.66       40.07      8.92 o 
   4  10   0      173.52      193.88     17.85 o 
   5  10   0        0.64       -7.21      5.77 o 
   6  10   0       24.40       20.30      9.11 o 
   7  10   0        0.14        1.01      8.13 o 
   8  10   0       23.10       34.24      9.49 o 
   1  11   0       56.90       54.62     12.90 o 
   2  11   0        1.32        0.98      7.61 o 
   3  11   0        0.45       -9.08      6.26 o 
   4  11   0        0.43        6.68      7.76 o 
   5  11   0       34.39       23.97      9.27 o 
   6  11   0       16.75       11.69      9.14 o 
   7  11   0       12.31       18.93      8.90 o 
   0  12   0        5.41        1.37     13.79 o 
   1  12   0      116.16      110.24     19.81 o 
   2  12   0        0.07        7.63      8.80 o 
   3  12   0        7.73       18.17     12.52 o 
   4  12   0       41.38       55.40     16.14 o 
   5  12   0        0.86        2.18      7.77 o 
   1  13   0        0.00        1.38     10.18 o 
   2  13   0        0.20        1.99     10.74 o 
   1   0   1     1368.20     1157.54    101.85 o 
   2   0   1     1696.75     1454.63    112.86 o 
   3   0   1        1.48        0.27      2.34 o 
   4   0   1      424.95      387.94     17.17 o 
   5   0   1       16.47       13.78      5.21 o 
   6   0   1     1014.85     1042.19     59.74 o 
   7   0   1      493.03      437.43     27.12 o 
   8   0   1       38.98       47.35     12.40 o 
   9   0   1       46.28       44.35     25.94 o 
  10   0   1      192.97      203.93     25.38 o 
  11   0   1        0.46       -4.80     16.68 o 
   0   1   1      412.30      410.19     12.86 o 
   1   1   1     1881.57     1684.72     39.71 o 
   2   1   1     7200.65     7142.68     83.70 o 
   3   1   1      346.25      355.31      9.81 o 
   4   1   1      294.22      303.89     11.16 o 
   5   1   1       43.08       37.65      7.01 o 
   6   1   1      532.95      589.63     18.34 o 
   7   1   1      608.75      604.43     20.84 o 
   8   1   1        5.68        1.22      5.26 o 
   9   1   1       41.87       37.07      8.81 o 
  10   1   1      143.13      163.74     19.99 o 
  11   1   1       21.25       22.01      9.53 o 
  12   1   1        1.24      -15.73     12.18 o 
   0   2   1    10612.18    10576.08    160.83 o 
   1   2   1      104.67      104.19      4.44 o 
   2   2   1     6029.20     5910.57     66.04 o 
   3   2   1     1359.43     1251.59     17.54 o 
   4   2   1      800.81      781.31     16.78 o 
   5   2   1     1660.84     1731.64     29.27 o 
   6   2   1      120.32      125.65      8.52 o 
   7   2   1      151.96      156.85      9.33 o 
   8   2   1      101.35      119.18     12.36 o 
   9   2   1        4.62        0.13      5.52 o 
  10   2   1       77.92       82.19     12.46 o 
  11   2   1      107.49      113.71     15.32 o 
  12   2   1        0.14       -0.29      9.14 o 
   0   3   1     3765.60     3648.48     59.47 o 
   1   3   1     5183.77     5068.22     53.95 o 
   2   3   1      801.44      744.76     12.66 o 
   3   3   1      512.20      509.09     14.20 o 
   4   3   1      263.96      290.67      7.28 o 
   5   3   1      887.51      865.32     17.66 o 
   6   3   1       82.62       70.25      6.25 o 
   7   3   1      206.64      230.23     11.19 o 
   8   3   1       18.80       13.92      5.88 o 
   9   3   1       23.93       21.12      7.05 o 
  10   3   1       18.32        6.19      6.93 o 
  11   3   1       29.05       32.91     11.06 o 
  12   3   1       11.75       12.74     10.31 o 
   0   4   1       71.78       68.28      4.74 o 
   1   4   1      175.90      180.89      4.66 o 
   2   4   1      844.96      828.22     14.45 o 
   3   4   1      443.51      426.00      9.63 o 
   4   4   1     1052.30     1184.88     18.21 o 
   5   4   1      402.66      423.13     11.01 o 
   6   4   1       76.19       80.78     16.88 o 
   7   4   1       59.61       51.55     11.00 o 
   8   4   1       71.15       66.25      9.36 o 
   9   4   1       60.72       78.95     11.13 o 
  10   4   1       26.88       16.12      8.07 o 
  11   4   1       50.61       48.42     11.80 o 
  12   4   1        0.65        6.64     10.27 o 
   0   5   1      196.36      176.44      8.00 o 
   1   5   1      390.59      400.24      8.61 o 
   2   5   1        2.19        1.87      1.70 o 
   3   5   1      636.45      666.75     13.44 o 
   4   5   1      902.30      969.58     20.94 o 
   5   5   1      788.22      806.32     19.41 o 
   6   5   1       18.03        8.40      3.41 o 
   7   5   1      298.50      326.26     17.52 o 
   8   5   1        9.66        4.84      5.39 o 
   9   5   1       15.17        1.96      5.86 o 
  10   5   1       25.47       38.00      9.34 o 
  11   5   1      134.66      163.74     19.88 o 
   0   6   1     1128.10     1124.23     25.45 o 
   1   6   1      299.65      267.05      6.94 o 
   2   6   1       10.13        8.07      1.88 o 
   3   6   1       14.88       16.13      3.50 o 
   4   6   1       42.45       41.52      5.07 o 
   5   6   1      111.30      127.04     11.18 o 
   6   6   1       22.44       23.95      4.84 o 
   7   6   1       26.26       18.07      4.88 o 
   8   6   1      169.94      154.93     13.00 o 
   9   6   1       38.39       49.82     10.32 o 
  10   6   1       32.21        9.81     10.64 o 
  11   6   1        4.05       -4.77      8.40 o 
   0   7   1       25.55       20.24      4.29 o 
   1   7   1      166.71      164.12      9.05 o 
   2   7   1      344.67      396.61     12.91 o 
   3   7   1       90.24       93.97      7.29 o 
   4   7   1       29.36       21.19      4.30 o 
   5   7   1       38.96       34.40      5.85 o 
   6   7   1       85.02       94.18      9.32 o 
   7   7   1       29.58       27.02      5.72 o 
   8   7   1       16.46        3.66      5.49 o 
   9   7   1        5.38       12.24      7.47 o 
  10   7   1        0.23        4.96      7.85 o 
   0   8   1       48.75       46.40      6.04 o 
   1   8   1       18.45       17.30      3.78 o 
   2   8   1       27.07       19.29      4.00 o 
   3   8   1      103.90      110.98     10.73 o 
   4   8   1       22.12       13.89      4.12 o 
   5   8   1      168.10      176.63     18.12 o 
   6   8   1       23.68       20.81      5.17 o 
   7   8   1      200.48      230.47     13.82 o 
   8   8   1       49.24       42.72      7.56 o 
   9   8   1        3.82        2.56      7.27 o 
  10   8   1        1.89        9.23      7.78 o 
   0   9   1      576.26      642.19     32.78 o 
   1   9   1      479.45      469.52     17.42 o 
   2   9   1      578.25      587.91     17.66 o 
   3   9   1       39.28       36.62      5.65 o 
   4   9   1      125.63      129.71     10.03 o 
   5   9   1       15.55        7.63      4.66 o 
   6   9   1      104.49       80.78      9.06 o 
   7   9   1       37.80       41.85      6.78 o 
   8   9   1        1.74       -1.54      5.33 o 
   9   9   1        0.80       -0.02      7.02 o 
   0  10   1       54.68       57.10     18.47 o 
   1  10   1       91.92      102.72     11.51 o 
   2  10   1       24.82       20.54      5.45 o 
   3  10   1       37.80       37.89      6.39 o 
   4  10   1        9.81        2.55      4.26 o 
   5  10   1       12.98       11.61      5.23 o 
   6  10   1        2.93        4.47      4.66 o 
   7  10   1       40.33       30.90      7.46 o 
   8  10   1       15.08       10.25      6.34 o 
   0  11   1       20.92       15.12      8.72 o 
   1  11   1       63.18       67.99     10.53 o 
   2  11   1      130.62      173.31     15.43 o 
   3  11   1       13.21       12.97      5.38 o 
   4  11   1        0.72        0.20      4.38 o 
   5  11   1        5.39       12.17      5.69 o 
   6  11   1       11.52        7.64      6.51 o 
   7  11   1       16.45       15.59      7.40 o 
   0  12   1        5.59       11.10      9.04 o 
   1  12   1       40.57       35.58      8.88 o 
   2  12   1       11.38       -1.16      5.96 o 
   3  12   1        4.75        5.79      6.83 o 
   4  12   1       24.43       25.55      7.87 o 
   5  12   1        5.39        7.78      6.63 o 
   0  13   1        2.34        1.84     10.66 o 
   1  13   1        4.89        4.91      7.09 o 
   2  13   1       43.38       54.52     11.10 o 
   0   0   2     1999.60     2034.69     66.69 o 
   1   0   2     8070.80     7916.09    143.56 o 
   2   0   2      466.07      430.58     25.09 o 
   3   0   2      192.41      210.55     11.59 o 
   4   0   2     2271.05     2272.71     83.92 o 
   5   0   2        4.20       15.37      5.27 o 
   6   0   2      109.36       96.39     11.65 o 
   7   0   2      176.20      161.78     15.86 o 
   8   0   2       44.18       33.34      9.65 o 
   9   0   2       32.35       20.58      9.44 o 
  10   0   2      271.81      291.82     68.98 o 
  11   0   2       84.81       49.67     25.45 o 
   0   1   2      880.72      852.50     18.21 o 
   1   1   2     2566.85     2365.33     25.76 o 
   2   1   2     3151.82     3072.98     41.62 o 
   3   1   2     2882.16     2870.35     44.44 o 
   4   1   2      254.80      292.03     10.49 o 
   5   1   2      873.53      901.41     22.50 o 
   6   1   2      197.08      183.08     10.53 o 
   7   1   2      385.20      438.60     17.08 o 
   8   1   2        3.38        7.87      4.81 o 
   9   1   2      395.14      398.34     19.95 o 
  10   1   2        2.92        4.30      7.36 o 
  11   1   2       23.86        5.10     10.53 o 
  12   1   2        6.47        2.21     10.60 o 
   0   2   2     4588.35     4411.78     80.39 o 
   1   2   2      880.49      853.02     12.14 o 
   2   2   2      904.32      881.83     13.00 o 
   3   2   2     1054.46     1030.06     15.22 o 
   4   2   2     1779.83     1796.75     28.80 o 
   5   2   2      502.16      559.36     13.53 o 
   6   2   2       32.59       28.37      4.17 o 
   7   2   2      197.59      186.83     11.16 o 
   8   2   2        0.90        3.78      4.31 o 
   9   2   2      109.84       89.07     16.90 o 
  10   2   2      166.37      187.00     24.80 o 
  11   2   2       81.53      111.73     24.70 o 
  12   2   2        0.67       -2.71      9.26 o 
   0   3   2     7062.74     6954.60     98.61 o 
   1   3   2     3173.81     2982.77     33.65 o 
   2   3   2     1327.52     1377.51     18.75 o 
   3   3   2       54.06       56.60      4.23 o 
   4   3   2     1047.78     1031.90     15.22 o 
   5   3   2      351.29      366.61     12.61 o 
   6   3   2        4.66        0.54      2.94 o 
   7   3   2      106.68      119.58      9.62 o 
   8   3   2        9.81        6.91      5.19 o 
   9   3   2       32.23       31.60      8.08 o 
  10   3   2       73.17       72.23     11.33 o 
  11   3   2       87.12       85.37     18.54 o 
  12   3   2        6.50       10.22     10.26 o 
   0   4   2      254.14      267.78      8.40 o 
   1   4   2     1164.56     1085.05     15.13 o 
   2   4   2     2583.72     2574.03     32.64 o 
   3   4   2      385.15      390.92      9.45 o 
   4   4   2      281.87      305.34     10.97 o 
   5   4   2     1003.34      988.45     17.18 o 
   6   4   2      226.90      232.66     20.87 o 
   7   4   2       45.28       35.59      7.83 o 
   8   4   2      193.41      197.88     16.18 o 
   9   4   2       30.75       21.76      8.15 o 
  10   4   2       67.34       55.14     10.73 o 
  11   4   2       69.62       72.08     18.61 o 
  12   4   2        6.78       -4.23      9.62 o 
   0   5   2      679.95      713.61     17.83 o 
   1   5   2      366.48      367.32      9.34 o 
   2   5   2      443.21      446.87      8.53 o 
   3   5   2        2.10        3.84      2.02 o 
   4   5   2      637.57      668.74     15.27 o 
   5   5   2      172.53      189.81      9.65 o 
   6   5   2       35.36       33.60      6.97 o 
   7   5   2       58.16       68.79      9.36 o 
   8   5   2        6.55        7.02      5.80 o 
   9   5   2       37.57       32.46      8.49 o 
  10   5   2       70.22       70.95     16.99 o 
  11   5   2       14.09       30.65     10.45 o 
   0   6   2      471.78      529.20     14.12 o 
   1   6   2      254.17      272.45      7.43 o 
   2   6   2     1207.75     1274.54     18.53 o 
   3   6   2      637.24      674.05     14.53 o 
   4   6   2      277.16      279.20     12.62 o 
   5   6   2      248.76      262.81     11.76 o 
   6   6   2      300.28      292.82     12.42 o 
   7   6   2       28.79       26.92      5.51 o 
   8   6   2        3.24        6.86      6.03 o 
   9   6   2       34.36       34.51      8.86 o 
  10   6   2       54.34       66.41     12.35 o 
  11   6   2       18.73       15.48      9.69 o 
   0   7   2        2.19        4.99      3.40 o 
   1   7   2      441.77      427.84     10.06 o 
   2   7   2      404.42      381.57     10.95 o 
   3   7   2       58.61       56.00      7.52 o 
   4   7   2      501.51      468.39     15.18 o 
   5   7   2      162.97      189.53     10.94 o 
   6   7   2        1.83        6.18      3.71 o 
   7   7   2        3.04       -3.65      3.73 o 
   8   7   2        2.71        7.43      6.16 o 
   9   7   2        6.15       -2.99      6.72 o 
  10   7   2        4.14        5.57      7.80 o 
   0   8   2       80.45       94.22     10.60 o 
   1   8   2      566.91      569.94     14.20 o 
   2   8   2        1.67        0.85      2.79 o 
   3   8   2      886.24      920.77     22.38 o 
   4   8   2       22.21       12.49      5.82 o 
   5   8   2        4.34        5.93      3.67 o 
   6   8   2       38.47       29.77      5.87 o 
   7   8   2       25.11       25.27      6.19 o 
   8   8   2       56.78       52.33      8.16 o 
   9   8   2        4.60       -8.23      6.43 o 
  10   8   2       12.95       11.27     12.07 o 
   0   9   2      770.13      831.92     63.34 o 
   1   9   2       32.80       18.40      4.68 o 
   2   9   2        0.08        2.25      5.71 o 
   3   9   2        7.54        9.60      4.02 o 
   4   9   2      119.48      134.39      9.70 o 
   5   9   2      217.04      217.63     16.90 o 
   6   9   2       28.09       15.54      5.57 o 
   7   9   2       49.95       40.43      7.51 o 
   8   9   2        6.72       11.34      6.11 o 
   9   9   2       11.76        7.95      8.23 o 
   0  10   2        8.52        6.66      8.04 o 
   1  10   2      314.46      311.57     18.44 o 
   2  10   2        7.40        3.85      5.21 o 
   3  10   2      225.02      244.68     24.77 o 
   4  10   2       93.11      101.12     10.97 o 
   5  10   2       34.74       27.34      6.75 o 
   6  10   2       12.45        9.18      5.97 o 
   7  10   2       26.09       28.01      7.32 o 
   8  10   2       14.87       12.78      6.93 o 
   0  11   2       92.35       73.05     14.95 o 
   1  11   2       10.69        4.73      5.72 o 
   2  11   2       10.00        1.63      5.46 o 
   3  11   2       17.23       14.31      6.67 o 
   4  11   2       26.68       33.70      6.99 o 
   5  11   2       41.07       31.44      7.25 o 
   6  11   2        7.16        7.84      6.10 o 
   7  11   2        2.74        5.18      6.60 o 
   0  12   2       18.71       30.69     17.94 o 
   1  12   2       76.03       83.03     11.67 o 
   2  12   2        5.63       12.41      7.07 o 
   3  12   2       14.58       16.67      7.37 o 
   4  12   2        9.29        5.57      6.21 o 
   5  12   2        5.63        5.71      6.55 o 
   0  13   2        1.39        2.73     10.12 o 
   1  13   2        6.30        8.08      7.35 o 
   2  13   2        9.64       10.95      8.01 o 
   1   0   3      619.84      557.64     14.57 o 
   2   0   3     6233.23     6263.83    116.88 o 
   3   0   3      760.59      716.44     24.07 o 
   4   0   3     6651.53     6163.51    173.19 o 
   5   0   3       70.54       43.60     21.18 o 
   6   0   3      923.04      861.53    177.61 o 
   7   0   3      101.47       70.21     18.02 o 
   8   0   3      128.87       90.90     21.72 o 
   9   0   3       47.35        9.32     25.56 o 
  10   0   3      209.17      227.24     25.82 o 
  11   0   3       14.76       15.69     20.11 o 
  12   0   3        0.96       -4.42     16.99 o 
   0   1   3     2103.62     1983.30     29.86 o 
   1   1   3      422.88      343.96      5.47 o 
   2   1   3     6040.27     5751.45     69.12 o 
   3   1   3     2659.53     2678.59     38.67 o 
   4   1   3     1096.58     1070.11     21.30 o 
   5   1   3     1171.90     1235.29     25.18 o 
   6   1   3      826.14      839.47     23.17 o 
   7   1   3       91.44       94.75      8.93 o 
   8   1   3      448.52      475.41     17.44 o 
   9   1   3       20.96       15.91      6.33 o 
  10   1   3       89.01       93.75     20.81 o 
  11   1   3       14.12        7.98     10.36 o 
  12   1   3        0.61       -8.41     10.69 o 
   0   2   3     7727.81     6983.52    130.24 o 
   1   2   3     2172.31     2004.84     22.40 o 
   2   2   3      799.23      768.25     14.43 o 
   3   2   3     1087.24     1022.54     15.48 o 
   4   2   3     1493.39     1445.93     31.43 o 
   5   2   3      469.26      512.08     13.86 o 
   6   2   3      189.78      186.50      8.81 o 
   7   2   3      153.40      166.64      9.32 o 
   8   2   3        6.43        9.90      4.66 o 
   9   2   3       73.42      101.38     11.84 o 
  10   2   3       56.61       49.03      9.60 o 
  11   2   3        4.82        3.23      7.66 o 
  12   2   3       28.14       35.47     12.41 o 
   0   3   3    10366.18    10139.73    157.07 o 
   1   3   3      862.38      807.48     11.63 o 
   2   3   3      731.37      695.60     14.18 o 
   3   3   3     1448.67     1347.29     21.96 o 
   4   3   3     1360.18     1262.29     19.15 o 
   5   3   3     1362.18     1372.42     22.74 o 
   6   3   3       81.56       87.54      6.67 o 
   7   3   3      176.39      231.69     21.55 o 
   8   3   3       62.30       66.36     10.60 o 
   9   3   3      309.09      309.76     22.02 o 
  10   3   3      108.34      156.49     17.09 o 
  11   3   3       26.12       12.51     11.06 o 
  12   3   3        6.50       10.78     10.72 o 
   0   4   3       37.22       46.16      4.61 o 
   1   4   3     2195.10     1973.42     26.90 o 
   2   4   3     1103.59     1085.53     15.44 o 
   3   4   3     2331.47     2368.23     31.46 o 
   4   4   3       46.04       41.55      3.51 o 
   5   4   3      353.59      329.04     10.63 o 
   6   4   3      886.89      899.02     27.16 o 
   7   4   3       98.54      109.91     11.16 o 
   8   4   3       17.93       11.51      5.97 o 
   9   4   3       42.93       34.83      8.70 o 
  10   4   3       24.98       12.54      7.19 o 
  11   4   3        8.13       12.54      8.29 o 
  12   4   3       19.82       16.77     11.77 o 
   0   5   3       67.08       62.59      5.31 o 
   1   5   3      376.03      398.52      9.00 o 
   2   5   3      521.24      508.72     12.35 o 
   3   5   3       41.70       46.41      4.25 o 
   4   5   3      194.40      211.32      8.26 o 
   5   5   3      394.81      431.88     14.24 o 
   6   5   3       18.33       12.72      4.01 o 
   7   5   3      230.85      245.66     25.33 o 
   8   5   3      111.68      102.96     12.47 o 
   9   5   3      544.63      590.67     26.94 o 
  10   5   3       29.57       30.70      9.17 o 
  11   5   3       45.36       50.29     16.10 o 
   0   6   3        0.89       -0.11      2.81 o 
   1   6   3      785.48      832.99     14.40 o 
   2   6   3      847.65      883.19     14.72 o 
   3   6   3     1404.03     1505.04     25.84 o 
   4   6   3      302.28      300.71     12.31 o 
   5   6   3       23.73       30.15      5.14 o 
   6   6   3      203.45      206.32     14.34 o 
   7   6   3       73.25       66.30     11.65 o 
   8   6   3        7.12        6.30      5.39 o 
   9   6   3       13.29       16.01      7.59 o 
  10   6   3       10.84        9.48      8.14 o 
  11   6   3        5.57       12.38      8.71 o 
   0   7   3        4.35        4.25      3.16 o 
   1   7   3      681.41      671.15     12.75 o 
   2   7   3      151.69      147.32      7.57 o 
   3   7   3       46.27       52.08      6.04 o 
   4   7   3        0.93        3.07      3.24 o 
   5   7   3       85.77       76.22      7.40 o 
   6   7   3       69.88       62.52      7.31 o 
   7   7   3       62.56       59.80      7.94 o 
   8   7   3       18.92       12.52      7.09 o 
   9   7   3       43.52       34.29      9.39 o 
  10   7   3       31.92       17.67      9.27 o 
   0   8   3      285.27      262.14     13.32 o 
   1   8   3      217.26      221.24      9.02 o 
   2   8   3      145.89      138.15     14.75 o 
   3   8   3      107.70      109.13      8.69 o 
   4   8   3       52.43       58.10      6.98 o 
   5   8   3       68.29       56.32      7.22 o 
   6   8   3       11.07        6.29      4.47 o 
   7   8   3       34.98       27.41      6.41 o 
   8   8   3        4.89        3.14      5.22 o 
   9   8   3        4.32        5.88      7.80 o 
  10   8   3        6.23        8.66      9.02 o 
   0   9   3      187.38      197.40     14.64 o 
   1   9   3      306.88      320.53     13.69 o 
   2   9   3      121.07      119.39     12.93 o 
   3   9   3       16.38       18.17      4.71 o 
   4   9   3        7.22        9.32      4.39 o 
   5   9   3       22.17       23.61      5.47 o 
   6   9   3      124.99      143.01     11.53 o 
   7   9   3       10.01        6.06      5.46 o 
   8   9   3       11.43        1.30      5.57 o 
   9   9   3        2.06       -5.97      8.88 o 
   0  10   3       84.14       77.04     14.17 o 
   1  10   3       12.57       21.09      5.52 o 
   2  10   3       95.82       88.23      9.50 o 
   3  10   3       78.87       57.94      7.54 o 
   4  10   3        6.01        1.99      4.25 o 
   5  10   3       33.71       21.57      5.98 o 
   6  10   3        7.42        7.19      5.41 o 
   7  10   3        4.71       -2.11      5.65 o 
   8  10   3        2.19        2.67      6.18 o 
   0  11   3        0.02        1.61      8.61 o 
   1  11   3       38.32       43.08      8.57 o 
   2  11   3       21.27       30.10      8.59 o 
   3  11   3       15.49       17.68      6.46 o 
   4  11   3        0.16       -3.26      4.94 o 
   5  11   3        1.13       -2.90      5.22 o 
   6  11   3        6.31        2.57      5.87 o 
   7  11   3        3.21        9.27      6.83 o 
   0  12   3        0.12       -4.25      9.33 o 
   1  12   3        0.76        4.54      6.58 o 
   2  12   3       16.45       19.59      7.65 o 
   3  12   3       21.25       20.04      7.87 o 
   4  12   3       17.80       15.02      7.32 o 
   5  12   3        1.43       -2.62      5.90 o 
   0  13   3        2.21      -11.54      9.36 o 
   1  13   3        1.53        0.14      7.06 o 
   2  13   3       13.90       25.72      9.49 o 
   0   0   4     4896.54     4774.20    163.47 o 
   1   0   4       98.22       79.03      8.11 o 
   2   0   4    24026.15    25662.51    457.18 o 
   3   0   4     2116.56     2095.09     46.35 o 
   4   0   4      207.56      189.93     13.13 o 
   5   0   4      595.90      577.78     81.76 o 
   6   0   4        1.56        7.34      5.60 o 
   7   0   4      266.14      257.12     31.71 o 
   8   0   4      102.08       28.33     31.43 o 
   9   0   4       24.40        3.45      7.50 o 
  10   0   4       92.30       21.68     30.63 o 
  11   0   4        0.06       -5.48     19.04 o 
  12   0   4        7.31       -4.04     17.37 o 
   0   1   4      992.32     1039.98     17.86 o 
   1   1   4    11440.93    11374.39    117.72 o 
   2   1   4    20936.77    21517.00    250.42 o 
   3   1   4      156.37      152.47      5.81 o 
   4   1   4     1080.79     1120.07     22.34 o 
   5   1   4      691.99      811.99     18.96 o 
   6   1   4      281.26      316.97     12.19 o 
   7   1   4        8.86        5.75      3.77 o 
   8   1   4      669.70      700.35     22.00 o 
   9   1   4       21.91        6.43      6.01 o 
  10   1   4      202.06      295.47     18.94 o 
  11   1   4       99.43       95.56     15.03 o 
  12   1   4        0.66        2.21      9.62 o 
   0   2   4      520.28      494.39     16.70 o 
   1   2   4     6693.96     6481.46     65.19 o 
   2   2   4      515.27      511.11      8.28 o 
   3   2   4      548.84      552.19     10.12 o 
   4   2   4      710.09      750.04     14.36 o 
   5   2   4     1565.06     1664.53     26.77 o 
   6   2   4      489.95      476.11     13.61 o 
   7   2   4      440.30      450.00     14.50 o 
   8   2   4      421.74      488.97     19.37 o 
   9   2   4       92.86      114.39     10.95 o 
  10   2   4       36.92       52.94     10.03 o 
  11   2   4        1.69        5.95      7.36 o 
  12   2   4       19.16       26.44     11.97 o 
   0   3   4      109.01      101.97      7.40 o 
   1   3   4      657.75      578.11     10.30 o 
   2   3   4      438.48      484.35     12.57 o 
   3   3   4      601.25      629.36     10.62 o 
   4   3   4      613.05      611.27     13.92 o 
   5   3   4      833.03      828.37     16.22 o 
   6   3   4        9.58        0.49      3.12 o 
   7   3   4       12.92       11.28      3.61 o 
   8   3   4       38.93       28.11      7.42 o 
   9   3   4       97.76      125.50     13.24 o 
  10   3   4       61.34       38.94     11.82 o 
  11   3   4       22.47       11.20      8.46 o 
  12   3   4        1.63        7.23      9.50 o 
   0   4   4      411.72      401.67     11.15 o 
   1   4   4     1019.97      990.36     14.22 o 
   2   4   4      352.53      348.93      9.89 o 
   3   4   4      140.72      143.35      6.58 o 
   4   4   4      803.66      826.14     16.41 o 
   5   4   4      205.71      240.70     10.26 o 
   6   4   4      354.34      372.37     20.85 o 
   7   4   4      278.26      286.39     16.56 o 
   8   4   4      180.05      180.44     14.57 o 
   9   4   4      245.72      289.97     38.20 o 
  10   4   4        6.26       13.38      9.07 o 
  11   4   4        6.48       -0.20      7.73 o 
  12   4   4       11.42       27.55     11.18 o 
   0   5   4      302.97      280.49     10.09 o 
   1   5   4      447.25      438.43      9.71 o 
   2   5   4      994.59     1026.44     15.88 o 
   3   5   4       54.93       53.88      4.53 o 
   4   5   4      533.74      588.85     18.32 o 
   5   5   4      347.93      356.00     13.22 o 
   6   5   4       48.61       47.90      5.99 o 
   7   5   4       78.94       90.44     10.72 o 
   8   5   4       44.50       45.99      8.92 o 
   9   5   4       39.40       58.01     11.90 o 
  10   5   4        0.77        3.14      7.36 o 
  11   5   4        7.58       11.01      9.13 o 
   0   6   4      119.97      126.21     13.17 o 
   1   6   4      189.00      213.44      7.86 o 
   2   6   4      349.41      354.85      8.77 o 
   3   6   4      126.71      126.17      7.02 o 
   4   6   4      125.19      122.51      8.55 o 
   5   6   4      117.34       99.63      8.06 o 
   6   6   4      116.60      111.15      9.43 o 
   7   6   4       60.02       45.24      7.29 o 
   8   6   4       69.11       68.52     13.09 o 
   9   6   4       13.83        8.96      7.52 o 
  10   6   4       17.69       17.18      8.72 o 
  11   6   4        2.31        0.34      7.38 o 
   0   7   4       25.53       21.68      4.72 o 
   1   7   4      127.26      138.07      6.19 o 
   2   7   4       24.14       24.33      3.90 o 
   3   7   4      104.41       93.64      9.60 o 
   4   7   4      227.42      241.30     14.44 o 
   5   7   4      130.55      134.49      9.83 o 
   6   7   4       12.89        9.61      3.93 o 
   7   7   4      140.97      185.68     13.33 o 
   8   7   4        8.78        5.74      6.34 o 
   9   7   4        5.01        8.12      6.98 o 
  10   7   4        1.80        3.79      8.01 o 
   0   8   4      173.18      169.24     10.39 o 
   1   8   4       50.57       38.67      4.68 o 
   2   8   4      290.70      313.20     13.99 o 
   3   8   4       93.45      115.13      9.53 o 
   4   8   4      214.87      225.63     13.51 o 
   5   8   4        5.01        3.78      4.00 o 
   6   8   4       25.30       19.48      5.28 o 
   7   8   4        2.03        2.72      4.21 o 
   8   8   4       18.23       15.10      6.99 o 
   9   8   4       12.74       22.13      9.20 o 
  10   8   4        3.55        8.75     12.56 o 
   0   9   4       30.39       24.21      8.22 o 
   1   9   4      422.10      447.19     17.31 o 
   2   9   4       16.12       18.71      4.55 o 
   3   9   4        6.99       -0.33      4.06 o 
   4   9   4      208.53      192.64     12.30 o 
   5   9   4       29.95       15.75      6.16 o 
   6   9   4       38.78       51.58      7.86 o 
   7   9   4       16.87       13.84      5.73 o 
   8   9   4        5.61        6.01      5.79 o 
   9   9   4        0.12        2.50      8.67 o 
   0  10   4        0.00        1.52      6.38 o 
   1  10   4       12.76       13.49      5.16 o 
   2  10   4      146.50      195.58     26.56 o 
   3  10   4       50.28       45.02     11.93 o 
   4  10   4       50.45       37.26      7.02 o 
   5  10   4        8.85        2.50      4.84 o 
   6  10   4       10.17       -2.10      4.97 o 
   7  10   4        1.11       -0.68      5.49 o 
   8  10   4       13.00       17.33      7.37 o 
   0  11   4        3.46        4.28      8.38 o 
   1  11   4      137.31      140.60     14.16 o 
   2  11   4        4.78        6.06      5.66 o 
   3  11   4       27.55       20.46      6.71 o 
   4  11   4       45.67       44.70      7.70 o 
   5  11   4        8.00       13.55      5.78 o 
   6  11   4        0.76        4.92      6.69 o 
   0  12   4       39.77       55.79     14.50 o 
   1  12   4        2.51        2.68      6.64 o 
   2  12   4       12.07       19.15      7.90 o 
   3  12   4        5.10       -0.39      6.45 o 
   4  12   4        7.63       -0.79      6.23 o 
   5  12   4        1.07        0.17      6.62 o 
   0  13   4        8.10        1.63     18.28 o 
   1  13   4       10.77        5.54      7.70 o 
   1   0   5    25234.73    25713.78    564.32 o 
   2   0   5    23247.58    24009.60    367.92 o 
   3   0   5     4984.16     4930.69     97.40 o 
   4   0   5     2291.51     2457.26     55.52 o 
   5   0   5      370.02      349.89     32.04 o 
   6   0   5      123.53       98.33     23.17 o 
   7   0   5      386.43      436.63     41.02 o 
   8   0   5       78.39       77.02     22.40 o 
   9   0   5        0.00        0.11      7.60 o 
  10   0   5       47.56       15.56     26.89 o 
  11   0   5        0.07        2.47     20.49 o 
   0   1   5      379.09      340.95      7.66 o 
   1   1   5     2495.00     2255.30     25.17 o 
   2   1   5       98.35      114.05      8.78 o 
   3   1   5     3560.69     3291.07     44.07 o 
   4   1   5      480.48      457.41     11.64 o 
   5   1   5     1088.78     1103.25     21.75 o 
   6   1   5      190.53      179.15      9.53 o 
   7   1   5      153.78      155.32      9.84 o 
   8   1   5       78.50       56.90     10.19 o 
   9   1   5      122.29      123.29     13.95 o 
  10   1   5       33.98       42.73      9.45 o 
  11   1   5        9.35       18.08     10.12 o 
  12   1   5        4.02        9.49     15.32 o 
   0   2   5      213.34      208.21      6.77 o 
   1   2   5     4186.37     3940.54     41.93 o 
   2   2   5     1514.26     1452.70     18.12 o 
   3   2   5      384.79      391.99      8.07 o 
   4   2   5     1538.12     1609.42     27.29 o 
   5   2   5      462.72      496.33     12.18 o 
   6   2   5      242.51      260.09     11.00 o 
   7   2   5       44.78       38.56      5.39 o 
   8   2   5       85.50       86.50      8.09 o 
   9   2   5       18.30        2.87      5.21 o 
  10   2   5       49.00       61.38     15.31 o 
  11   2   5        3.53        0.74      7.51 o 
  12   2   5        8.24       -4.01      9.40 o 
   0   3   5     1016.64      981.35     25.37 o 
   1   3   5      394.44      364.47      7.75 o 
   2   3   5      500.08      512.23      8.56 o 
   3   3   5     2046.85     2009.03     25.68 o 
   4   3   5      137.42      173.39      7.11 o 
   5   3   5      239.48      257.27      8.87 o 
   6   3   5       98.76       87.04      7.09 o 
   7   3   5       20.95       14.20      4.36 o 
   8   3   5      179.67      164.00     13.62 o 
   9   3   5       85.67       68.13     16.73 o 
  10   3   5        8.94        4.13      6.91 o 
  11   3   5       18.85       17.48      8.75 o 
  12   3   5        8.14       13.64     11.22 o 
   0   4   5     1088.29     1045.97     23.37 o 
   1   4   5      964.23     1004.70     15.59 o 
   2   4   5     3091.89     3330.07     42.34 o 
   3   4   5      750.53      757.05     12.59 o 
   4   4   5      260.44      281.58      7.21 o 
   5   4   5       80.76       82.89      5.62 o 
   6   4   5      140.40      142.46      9.89 o 
   7   4   5       66.41       65.21      9.12 o 
   8   4   5       13.80        8.99      5.86 o 
   9   4   5       31.66       18.33      9.89 o 
  10   4   5       15.10       12.61      8.98 o 
  11   4   5        1.13        9.63      8.26 o 
   0   5   5      932.54      952.87     21.06 o 
   1   5   5      325.50      346.20      8.46 o 
   2   5   5      450.70      458.79      9.35 o 
   3   5   5      232.41      253.71     11.68 o 
   4   5   5      293.38      301.23     11.16 o 
   5   5   5       44.01       30.85      5.52 o 
   6   5   5       15.91        8.87      4.42 o 
   7   5   5      111.39      115.37     11.87 o 
   8   5   5      477.18      516.88     23.93 o 
   9   5   5       18.58       24.04      7.83 o 
  10   5   5       13.10       10.84      8.07 o 
  11   5   5        1.17        7.38      8.71 o 
   0   6   5      337.46      311.16     18.21 o 
   1   6   5      259.99      276.41      9.36 o 
   2   6   5      414.93      427.28     10.56 o 
   3   6   5      267.74      286.49     10.16 o 
   4   6   5      107.90      113.96      9.08 o 
   5   6   5       40.02       27.26      6.48 o 
   6   6   5      121.17      113.48     13.07 o 
   7   6   5      147.59      154.42     12.07 o 
   8   6   5       22.08        9.41      6.19 o 
   9   6   5       12.82        7.69      6.98 o 
  10   6   5        8.07        6.99      7.99 o 
  11   6   5        1.72        2.46      8.87 o 
   0   7   5        1.30        6.28      4.21 o 
   1   7   5       65.41       63.39      5.05 o 
   2   7   5      379.19      398.71     11.69 o 
   3   7   5      138.74      142.28      9.32 o 
   4   7   5      240.41      222.31     11.54 o 
   5   7   5       47.75       41.28      5.79 o 
   6   7   5       24.62       19.09      4.99 o 
   7   7   5       36.07       36.22      6.62 o 
   8   7   5       87.08       76.12     13.21 o 
   9   7   5       50.04       40.45     10.09 o 
  10   7   5       10.31        7.01      8.84 o 
   0   8   5        0.65        3.14      4.13 o 
   1   8   5       53.25       57.32      6.37 o 
   2   8   5      176.84      193.51     11.57 o 
   3   8   5      201.09      204.29     11.38 o 
   4   8   5       20.46        5.86      4.97 o 
   5   8   5       51.56       47.04     10.57 o 
   6   8   5      104.13       89.20      9.14 o 
   7   8   5       52.85       46.41     10.18 o 
   8   8   5        1.94       -2.40      5.52 o 
   9   8   5       19.70       21.93      8.41 o 
   0   9   5        4.22       -2.01      4.78 o 
   1   9   5      100.38       94.62     10.68 o 
   2   9   5       99.84       94.33      8.17 o 
   3   9   5      237.56      268.82     21.91 o 
   4   9   5      194.09      246.15     19.76 o 
   5   9   5       81.20       62.61      8.09 o 
   6   9   5       32.09       18.71      5.79 o 
   7   9   5        9.09        9.28      5.75 o 
   8   9   5        0.85       -1.10      5.50 o 
   9   9   5       10.50       21.60      9.64 o 
   0  10   5       59.00       42.86     12.42 o 
   1  10   5       56.72       62.06      7.90 o 
   2  10   5      124.38      139.06     11.68 o 
   3  10   5      167.92      160.80     11.92 o 
   4  10   5      108.23      112.20      9.87 o 
   5  10   5        4.21        1.88      5.06 o 
   6  10   5        3.89        0.32      4.91 o 
   7  10   5       11.85        4.92      6.04 o 
   8  10   5        8.97       15.06      7.10 o 
   0  11   5        7.26        3.69      8.70 o 
   1  11   5       11.75        9.02      5.92 o 
   2  11   5       28.32       22.12      6.63 o 
   3  11   5       33.87       27.22      8.64 o 
   4  11   5       17.01       22.20      7.13 o 
   5  11   5        2.60       -0.04      5.31 o 
   6  11   5        8.21        8.34      6.66 o 
   0  12   5       48.57       67.40     21.63 o 
   1  12   5        0.53       -2.64      6.12 o 
   2  12   5        0.41        6.17      6.91 o 
   3  12   5        1.25       -8.23      6.38 o 
   4  12   5       16.43        9.41      7.07 o 
   0   0   6      895.58      830.04     28.49 o 
   1   0   6     1670.01     1639.27     33.27 o 
   2   0   6      545.00      624.11     21.22 o 
   3   0   6      342.52      315.24     10.42 o 
   4   0   6     2956.87     3382.58     73.10 o 
   5   0   6       24.78       20.79      5.43 o 
   6   0   6        0.42        4.47      4.79 o 
   7   0   6      113.80      101.98     46.21 o 
   8   0   6      395.55      444.44     45.29 o 
   9   0   6      496.94      485.83     50.10 o 
  10   0   6        1.68       -0.08     16.00 o 
  11   0   6       59.05       43.12     24.07 o 
   0   1   6       37.07       38.51      3.20 o 
   1   1   6     4289.96     4061.24     48.69 o 
   2   1   6     1982.46     2021.01     31.56 o 
   3   1   6     1380.50     1414.33     24.72 o 
   4   1   6     2721.99     2800.85     40.14 o 
   5   1   6      180.23      202.07      9.79 o 
   6   1   6      741.59      764.92     24.90 o 
   7   1   6       82.24       83.53      7.23 o 
   8   1   6       42.00       28.62      7.77 o 
   9   1   6       44.41       43.62     11.75 o 
  10   1   6      197.00      214.73     15.13 o 
  11   1   6       14.43       12.34     18.74 o 
  12   1   6        0.48       -0.08     22.55 o 
   0   2   6       48.37       47.81      4.27 o 
   1   2   6      663.36      660.09     10.79 o 
   2   2   6     1009.00      891.31     12.34 o 
   3   2   6      858.69      938.68     14.60 o 
   4   2   6     1222.01     1304.92     20.93 o 
   5   2   6       53.16       45.32      4.46 o 
   6   2   6      146.95      151.14      8.34 o 
   7   2   6      234.65      221.44     12.10 o 
   8   2   6      334.26      307.83     15.34 o 
   9   2   6      193.15      228.94     13.98 o 
  10   2   6       22.74       18.83      7.74 o 
  11   2   6       38.37       55.83     17.29 o 
  12   2   6        0.16       -1.79      9.60 o 
   0   3   6     2181.88     2120.09     39.69 o 
   1   3   6      988.83     1009.21     15.18 o 
   2   3   6     1114.85     1114.70     15.57 o 
   3   3   6      871.53      910.49     13.91 o 
   4   3   6      884.51      902.87     15.14 o 
   5   3   6      116.10      114.20      7.89 o 
   6   3   6      155.64      169.39      9.40 o 
   7   3   6       12.41       16.40      4.39 o 
   8   3   6       78.06       80.23     12.01 o 
   9   3   6       25.98       16.12      6.68 o 
  10   3   6       14.22        6.75      8.85 o 
  11   3   6        9.59       12.95     10.23 o 
  12   3   6        3.37        3.79     10.79 o 
   0   4   6        0.80        5.81      3.16 o 
   1   4   6      202.96      197.25      7.18 o 
   2   4   6      320.75      337.28      7.77 o 
   3   4   6      451.54      515.85      9.89 o 
   4   4   6       87.42      104.73      6.90 o 
   5   4   6      219.95      248.03      9.42 o 
   6   4   6      446.57      456.82     16.47 o 
   7   4   6      282.25      310.22     17.20 o 
   8   4   6      418.80      464.51     47.06 o 
   9   4   6       75.08       68.08     11.35 o 
  10   4   6        9.31       25.27      8.43 o 
  11   4   6       15.36       11.51      9.57 o 
   0   5   6     3164.79     3382.95     61.09 o 
   1   5   6     2314.65     2493.18     34.19 o 
   2   5   6      385.73      435.02      9.94 o 
   3   5   6      680.66      684.71     14.62 o 
   4   5   6      443.04      485.30     13.01 o 
   5   5   6       22.27       30.28      4.41 o 
   6   5   6       10.85        4.66      3.76 o 
   7   5   6      295.47      308.60     23.76 o 
   8   5   6       55.54       52.37      9.11 o 
   9   5   6      139.55      175.90     20.70 o 
  10   5   6       30.10       37.52     10.30 o 
  11   5   6       10.52       16.84     11.89 o 
   0   6   6       98.52      102.09      7.69 o 
   1   6   6      549.52      510.75     14.22 o 
   2   6   6       22.43       22.32      3.33 o 
   3   6   6      281.24      259.57     11.45 o 
   4   6   6      244.55      283.52     11.74 o 
   5   6   6       15.46        5.77      3.51 o 
   6   6   6      204.04      227.53     13.87 o 
   7   6   6      186.11      185.17     16.10 o 
   8   6   6       42.87       36.39      8.77 o 
   9   6   6       48.91       26.76      9.00 o 
  10   6   6       14.06       16.60      9.39 o 
  11   6   6        2.74       15.05     11.62 o 
   0   7   6      153.72      174.75     10.19 o 
   1   7   6       80.66       85.82      5.84 o 
   2   7   6      270.29      310.76     10.64 o 
   3   7   6      535.27      526.59     14.90 o 
   4   7   6      129.48      127.73      8.84 o 
   5   7   6       19.78       12.14      4.53 o 
   6   7   6        0.81       -1.80      3.93 o 
   7   7   6       59.68       49.95      7.28 o 
   8   7   6       29.95       25.47      8.26 o 
   9   7   6       19.05       13.00      7.93 o 
  10   7   6        2.42       -5.13      8.16 o 
   0   8   6       10.52        7.59      4.96 o 
   1   8   6       31.39       35.29      4.53 o 
   2   8   6       51.53       40.73      9.57 o 
   3   8   6       16.20       18.19      4.37 o 
   4   8   6        8.60        5.93      3.98 o 
   5   8   6       11.24        3.32      4.28 o 
   6   8   6      152.95      150.76     11.46 o 
   7   8   6       51.31       49.04      7.86 o 
   8   8   6       20.03       12.36      7.56 o 
   9   8   6       13.11        9.04      8.27 o 
   0   9   6        0.50        0.41      4.56 o 
   1   9   6       25.32       18.26      6.24 o 
   2   9   6      414.23      434.95     19.14 o 
   3   9   6      497.76      506.51     25.58 o 
   4   9   6      118.70      124.78     10.89 o 
   5   9   6        4.34        1.15      4.47 o 
   6   9   6       26.70       19.73      6.34 o 
   7   9   6       14.35        9.50      5.79 o 
   8   9   6        0.63       -6.28      6.40 o 
   0  10   6       38.16       22.18     10.13 o 
   1  10   6       13.06       14.20      5.35 o 
   2  10   6       51.51       75.98      9.02 o 
   3  10   6       85.65      119.35     10.55 o 
   4  10   6        8.18        7.80      5.13 o 
   5  10   6       44.34       48.57      7.64 o 
   6  10   6       91.92       91.53     10.86 o 
   7  10   6       11.45       16.61      6.86 o 
   0  11   6        2.68       -3.82      8.02 o 
   1  11   6        1.66        0.27      5.63 o 
   2  11   6       41.47       45.45      8.05 o 
   3  11   6       52.21       42.41      8.45 o 
   4  11   6        8.81        1.36      5.59 o 
   5  11   6       36.91       28.11      7.74 o 
   6  11   6       20.81       22.15      7.36 o 
   0  12   6        9.46        5.35      9.16 o 
   1  12   6        4.20        1.54      6.52 o 
   2  12   6        5.15        4.45      7.49 o 
   3  12   6       12.72       13.66      7.95 o 
   4  12   6        9.61        5.20      6.84 o 
   1   0   7      791.17      704.36     18.97 o 
   2   0   7     1554.65     1508.32     37.49 o 
   3   0   7      600.88      572.00     15.01 o 
   4   0   7     2933.12     2624.89     49.76 o 
   5   0   7      110.04      113.63      8.21 o 
   6   0   7      414.29      454.76     21.08 o 
   7   0   7       23.31       15.93      6.43 o 
   8   0   7       87.51      106.85     12.82 o 
   9   0   7        1.00       -2.75      5.83 o 
  10   0   7       64.29       66.42     32.34 o 
  11   0   7        0.12       -5.01     11.71 o 
   0   1   7       12.10       14.63      2.23 o 
   1   1   7     1555.69     1535.82     26.76 o 
   2   1   7      494.75      473.65     10.29 o 
   3   1   7     1429.97     1501.09     26.29 o 
   4   1   7     3094.16     3143.66     71.94 o 
   5   1   7     1055.64     1058.06     21.90 o 
   6   1   7      180.23      190.08      8.77 o 
   7   1   7      167.63      168.98     10.47 o 
   8   1   7       69.39       67.16      8.21 o 
   9   1   7       32.60       29.78     10.09 o 
  10   1   7       10.07        6.47      7.29 o 
  11   1   7       20.18       18.88     18.24 o 
  12   1   7        7.45       18.84     15.86 o 
   0   2   7      778.15      746.00     17.16 o 
   1   2   7     1010.33      958.28     14.66 o 
   2   2   7     1135.42     1092.99     14.58 o 
   3   2   7      214.70      213.92      6.24 o 
   4   2   7     1570.56     1609.15     26.54 o 
   5   2   7      220.72      219.56      9.49 o 
   6   2   7      575.18      586.92     15.80 o 
   7   2   7       42.78       42.11      5.53 o 
   8   2   7       38.18       23.99      7.46 o 
   9   2   7        5.19        0.95      5.34 o 
  10   2   7       28.34       19.59     14.38 o 
  11   2   7        1.60       -0.44      8.75 o 
  12   2   7        0.70        4.34     13.38 o 
   0   3   7      410.03      385.03     22.43 o 
   1   3   7     1646.22     1709.34     22.95 o 
   2   3   7     3216.74     3268.33     37.09 o 
   3   3   7      143.54      154.59      6.88 o 
   4   3   7      550.45      565.94     11.56 o 
   5   3   7      289.52      280.21      9.96 o 
   6   3   7      156.93      156.89      9.28 o 
   7   3   7      254.13      247.53     14.65 o 
   8   3   7       69.04       55.87     12.91 o 
   9   3   7        5.51       10.25      5.99 o 
  10   3   7        3.09        3.94      7.93 o 
  11   3   7        2.44        3.55      9.72 o 
   0   4   7      252.41      242.54     13.56 o 
   1   4   7      197.97      210.80      6.55 o 
   2   4   7      839.23      806.59     13.51 o 
   3   4   7      482.73      478.71     10.17 o 
   4   4   7      114.91      114.04      5.29 o 
   5   4   7      160.19      143.68      9.60 o 
   6   4   7      179.02      168.93     17.64 o 
   7   4   7       17.10       14.16      4.96 o 
   8   4   7       17.59       10.07      5.94 o 
   9   4   7        4.62       10.26      6.53 o 
  10   4   7       35.86       23.90      9.99 o 
  11   4   7        1.78        1.63      9.19 o 
   0   5   7       91.92       80.33     11.18 o 
   1   5   7      405.13      386.06     14.08 o 
   2   5   7     1461.23     1524.57     21.49 o 
   3   5   7        9.54        6.02      2.79 o 
   4   5   7       68.77       57.96      5.56 o 
   5   5   7       53.22       62.63      5.66 o 
   6   5   7       56.22       43.95      6.63 o 
   7   5   7      446.27      448.25     21.41 o 
   8   5   7       13.82       12.47      7.09 o 
   9   5   7       28.32       17.80      7.52 o 
  10   5   7       12.68        9.08     10.86 o 
  11   5   7        0.98       -1.15     10.24 o 
   0   6   7       60.63       45.71      5.80 o 
   1   6   7       40.79       42.37      4.27 o 
   2   6   7      284.58      292.03     12.61 o 
   3   6   7      624.59      613.57     13.66 o 
   4   6   7      130.95      107.38      6.96 o 
   5   6   7       19.16       16.63      4.21 o 
   6   6   7       27.92       24.23      5.35 o 
   7   6   7        2.22        5.67      5.52 o 
   8   6   7       40.56        8.45      6.39 o 
   9   6   7        1.48        1.81      8.28 o 
  10   6   7       14.81        9.11     10.54 o 
   0   7   7        2.80       -0.20      3.57 o 
   1   7   7       38.09       32.20      4.85 o 
   2   7   7      169.48      155.22      8.09 o 
   3   7   7       14.56       17.42      3.66 o 
   4   7   7        0.06       -0.16      3.20 o 
   5   7   7        8.39        5.77      3.64 o 
   6   7   7       37.16       26.18      5.33 o 
   7   7   7       14.97        4.54      5.99 o 
   8   7   7        6.77        9.83      7.05 o 
   9   7   7       12.52       26.49      9.08 o 
  10   7   7        2.16       -6.76      9.55 o 
   0   8   7       18.53       14.55      5.21 o 
   1   8   7       95.65      118.24      7.66 o 
   2   8   7       18.30       14.99      3.93 o 
   3   8   7      336.03      353.77     15.02 o 
   4   8   7      576.34      652.42     29.47 o 
   5   8   7       48.80       47.40      6.62 o 
   6   8   7       29.12       21.57      7.09 o 
   7   8   7       25.80       19.37      7.13 o 
   8   8   7        8.27       10.93      8.03 o 
   9   8   7        1.56        5.68      7.71 o 
   0   9   7       53.53       48.77      9.10 o 
   1   9   7        8.24        6.72      4.60 o 
   2   9   7       23.03       12.23      5.13 o 
   3   9   7       12.11        8.66      4.24 o 
   4   9   7      148.03      158.57     10.96 o 
   5   9   7       30.66       26.60      5.99 o 
   6   9   7       17.73       19.32      6.42 o 
   7   9   7       46.55       45.17     10.76 o 
   8   9   7        1.29       -6.75      7.87 o 
   0  10   7        3.19        0.83      7.40 o 
   1  10   7        9.27       11.95      5.35 o 
   2  10   7       27.20       38.23      7.42 o 
   3  10   7        6.59        1.99      4.70 o 
   4  10   7      200.74      267.09     14.40 o 
   5  10   7       52.28       41.61      7.45 o 
   6  10   7        1.54        4.06      6.39 o 
   7  10   7       15.08       20.90      7.32 o 
   0  11   7       64.95       94.76     17.21 o 
   1  11   7        1.92        0.86      6.22 o 
   2  11   7       24.01       25.17      7.13 o 
   3  11   7       17.19       25.25      7.25 o 
   4  11   7       53.96       49.32      8.98 o 
   5  11   7       21.58        8.25      5.99 o 
   6  11   7        8.41        9.03      7.37 o 
   0  12   7        5.43       14.35     10.52 o 
   1  12   7        9.50        4.63      6.95 o 
   2  12   7        2.17        4.89      7.64 o 
   3  12   7        1.55        3.50      7.54 o 
   4  12   7       10.57        3.49      6.71 o 
   0   0   8      450.64      419.78     22.98 o 
   1   0   8       43.09       33.08      4.95 o 
   2   0   8      105.23      123.32     25.20 o 
   3   0   8    12186.52    12555.31    199.09 o 
   4   0   8        6.82        1.66      2.75 o 
   5   0   8       72.51       58.24      7.47 o 
   6   0   8       74.06       71.29      7.50 o 
   7   0   8        6.91        4.98      6.25 o 
   8   0   8       76.99       61.66     36.96 o 
   9   0   8       52.82       26.69     30.82 o 
  10   0   8        5.91       11.24     12.34 o 
  11   0   8       27.64       16.76     14.87 o 
  12   0   8        2.90        3.05     19.80 o 
   0   1   8     6673.28     6407.47     95.74 o 
   1   1   8      324.71      308.76      7.91 o 
   2   1   8      776.70      810.86     15.43 o 
   3   1   8      787.25      773.56     16.67 o 
   4   1   8      257.17      248.71     19.46 o 
   5   1   8     1221.99     1270.85     23.52 o 
   6   1   8       57.32       61.83      5.78 o 
   7   1   8      280.76      306.61     12.01 o 
   8   1   8      115.21      106.14      9.43 o 
   9   1   8      336.52      315.54     21.29 o 
  10   1   8        8.84        2.88      6.59 o 
  11   1   8       10.37       -3.24     12.07 o 
  12   1   8        4.45        6.11     16.88 o 
   0   2   8        0.19       -0.39      1.62 o 
   1   2   8      262.32      264.45      5.98 o 
   2   2   8      155.44      136.91      6.51 o 
   3   2   8     3185.19     3338.46     43.60 o 
   4   2   8      446.11      434.08     10.96 o 
   5   2   8      141.61      134.82      6.96 o 
   6   2   8      103.38      102.06      7.20 o 
   7   2   8      116.98      132.29      9.72 o 
   8   2   8       59.65       51.09      7.45 o 
   9   2   8       61.37       47.58      8.85 o 
  10   2   8       18.11       13.60     10.37 o 
  11   2   8       11.81       13.47      8.89 o 
   0   3   8       37.98       33.21      3.95 o 
   1   3   8      316.49      323.79      7.42 o 
   2   3   8      407.05      414.83      8.31 o 
   3   3   8      936.64      893.30     14.31 o 
   4   3   8      139.41      127.61      5.82 o 
   5   3   8       89.89       76.83      5.66 o 
   6   3   8      173.54      170.14     11.78 o 
   7   3   8      377.46      382.29     17.95 o 
   8   3   8      107.59       74.63     12.63 o 
   9   3   8       32.18       31.00      8.80 o 
  10   3   8       11.15       18.64      8.30 o 
  11   3   8        3.33        6.49      8.85 o 
   0   4   8     2629.57     2748.24     51.93 o 
   1   4   8      241.09      267.58      7.74 o 
   2   4   8        4.10        3.28      2.03 o 
   3   4   8      133.39      135.07      5.69 o 
   4   4   8      533.90      564.57     13.50 o 
   5   4   8        7.77       10.36      3.27 o 
   6   4   8      261.61      247.01     16.30 o 
   7   4   8      407.22      420.59     18.86 o 
   8   4   8      318.48      316.85     17.41 o 
   9   4   8       13.02       15.88      7.27 o 
  10   4   8       16.11       12.22      7.98 o 
  11   4   8        5.86       -3.45      8.33 o 
   0   5   8      375.06      371.29     14.66 o 
   1   5   8      318.70      332.80      8.99 o 
   2   5   8        9.56        9.14      2.41 o 
   3   5   8        2.30        1.72      2.38 o 
   4   5   8       83.91       90.09      6.25 o 
   5   5   8       72.43       83.78      6.43 o 
   6   5   8      123.55      132.28     11.22 o 
   7   5   8       56.54       46.45      7.77 o 
   8   5   8      140.13      142.60     13.06 o 
   9   5   8       10.33        3.70      7.59 o 
  10   5   8        6.92        2.60      7.90 o 
  11   5   8        9.93       14.24     10.09 o 
   0   6   8     1053.14     1098.00     27.69 o 
   1   6   8       76.85       69.34      6.14 o 
   2   6   8      124.83      132.51      6.93 o 
   3   6   8      168.07      156.44     10.69 o 
   4   6   8      154.94      163.21     10.45 o 
   5   6   8      180.53      199.91     10.60 o 
   6   6   8       95.14       92.57      9.17 o 
   7   6   8       87.80       75.87     11.33 o 
   8   6   8      121.21      126.62     13.01 o 
   9   6   8       13.05        9.79      8.50 o 
  10   6   8       14.46        6.18      8.79 o 
   0   7   8        0.06        1.24      3.58 o 
   1   7   8       15.27       14.50      3.84 o 
   2   7   8        9.24        7.69      3.40 o 
   3   7   8       17.42       13.52      3.63 o 
   4   7   8       73.55       79.27      8.84 o 
   5   7   8       23.15       14.39      5.58 o 
   6   7   8       24.21       10.91      5.04 o 
   7   7   8       11.13       10.73      6.47 o 
   8   7   8       19.65       15.08      7.00 o 
   9   7   8       25.47        9.44      8.36 o 
  10   7   8        9.76        4.99      9.64 o 
   0   8   8        0.95        3.09      4.06 o 
   1   8   8        3.97        3.78      3.04 o 
   2   8   8       20.20       16.24      3.98 o 
   3   8   8       46.85       36.07      5.43 o 
   4   8   8       37.24       25.08      5.87 o 
   5   8   8      115.98      107.57      9.71 o 
   6   8   8       39.70       33.16      8.48 o 
   7   8   8       15.32       16.00      6.47 o 
   8   8   8        4.79       -3.54      6.38 o 
   9   8   8        2.44        5.13      8.50 o 
   0   9   8        2.48        2.51      5.10 o 
   1   9   8       15.02       11.63      4.59 o 
   2   9   8        5.21        2.11      4.01 o 
   3   9   8       88.33       88.63      8.53 o 
   4   9   8       38.35       28.50      6.97 o 
   5   9   8        5.74       15.22      5.70 o 
   6   9   8       54.90       51.18      8.60 o 
   7   9   8        5.85        7.92      5.90 o 
   8   9   8       13.29       11.09      8.20 o 
   0  10   8       22.04       26.07      9.70 o 
   1  10   8       13.44        8.56      5.16 o 
   2  10   8       43.32       40.95     10.78 o 
   3  10   8       27.91       19.22      6.24 o 
   4  10   8       43.51       64.71     10.15 o 
   5  10   8       19.99        8.63      6.89 o 
   6  10   8       12.09        6.00      6.65 o 
   7  10   8        4.44       11.90      7.35 o 
   0  11   8        0.58       -5.96      7.40 o 
   1  11   8        2.49        9.59      6.85 o 
   2  11   8       42.05       39.42      8.14 o 
   3  11   8       29.30       42.94      8.62 o 
   4  11   8       20.24       13.94      7.02 o 
   5  11   8        0.14       -1.13      6.15 o 
   0  12   8       36.26       15.78     15.08 o 
   1  12   8        3.38        6.20      7.11 o 
   2  12   8       10.52       12.44      8.05 o 
   3  12   8        0.30        2.83      6.28 o 
   1   0   9        4.98        2.93      3.09 o 
   2   0   9      230.51      253.27     14.40 o 
   3   0   9     1629.97     1680.25     43.75 o 
   4   0   9      409.61      364.17     14.14 o 
   5   0   9       16.92       10.38      5.72 o 
   6   0   9       19.35       11.14      6.15 o 
   7   0   9       57.14       47.67     13.02 o 
   8   0   9       13.85       16.66      7.56 o 
   9   0   9       21.93       18.03     12.52 o 
  10   0   9        0.75        6.95     11.49 o 
  11   0   9       33.81       43.35     17.29 o 
   0   1   9      179.93      180.69      8.01 o 
   1   1   9     3022.04     3120.80     40.28 o 
   2   1   9      425.60      465.71     10.73 o 
   3   1   9     1041.78     1199.05     21.14 o 
   4   1   9     1632.16     1675.53     30.49 o 
   5   1   9      189.81      191.54     21.89 o 
   6   1   9      110.20      119.81      8.93 o 
   7   1   9      159.92      153.70     10.61 o 
   8   1   9       79.08       93.34      9.18 o 
   9   1   9        4.72        5.11      6.28 o 
  10   1   9       45.39       33.16      8.73 o 
  11   1   9        6.30        6.91     11.17 o 
   0   2   9     1452.73     1444.28     26.86 o 
   1   2   9      136.38      152.55      4.75 o 
   2   2   9      310.82      330.36      8.51 o 
   3   2   9      693.01      683.79     13.89 o 
   4   2   9       19.87       18.16      3.38 o 
   5   2   9        1.79        1.72      2.69 o 
   6   2   9       49.08       41.89      6.00 o 
   7   2   9        9.51       11.08      5.22 o 
   8   2   9      181.35      189.33     13.02 o 
   9   2   9       18.28       14.20      6.97 o 
  10   2   9       53.09       47.89     12.95 o 
  11   2   9       15.16       12.76      9.48 o 
   0   3   9      110.86       95.18      6.30 o 
   1   3   9      225.46      214.30      6.57 o 
   2   3   9      356.45      338.30      8.92 o 
   3   3   9      325.13      328.01      8.58 o 
   4   3   9      606.08      602.40     14.41 o 
   5   3   9      184.13      191.51      8.48 o 
   6   3   9      119.70      115.75      8.18 o 
   7   3   9      205.81      222.74     14.49 o 
   8   3   9       59.13       59.58     10.28 o 
   9   3   9       11.43        6.12      7.13 o 
  10   3   9       28.76       21.38      9.32 o 
  11   3   9        1.77       -0.71      8.47 o 
   0   4   9       36.41       21.89      4.81 o 
   1   4   9      106.30      108.91      5.10 o 
   2   4   9     1256.09     1302.05     19.12 o 
   3   4   9      196.11      189.22      7.26 o 
   4   4   9       75.17       76.54      5.07 o 
   5   4   9      154.59      139.05      8.49 o 
   6   4   9      469.04      495.79     17.20 o 
   7   4   9      321.30      379.01     18.50 o 
   8   4   9      104.55       98.71     12.90 o 
   9   4   9       12.76       11.84      7.92 o 
  10   4   9       10.33       13.97      8.73 o 
  11   4   9        4.67        8.34      9.22 o 
   0   5   9       26.21       15.70      4.13 o 
   1   5   9      233.24      214.80     10.12 o 
   2   5   9      142.90      164.13      6.57 o 
   3   5   9      166.37      184.32      8.17 o 
   4   5   9      255.34      265.21      9.95 o 
   5   5   9       31.36       32.02      5.20 o 
   6   5   9      462.53      507.86     18.06 o 
   7   5   9        1.00        2.31      5.86 o 
   8   5   9       25.86       24.91     11.24 o 
   9   5   9        3.84        4.19      9.07 o 
  10   5   9        2.23       -1.60      7.45 o 
   0   6   9       12.51        4.95      3.59 o 
   1   6   9       40.72       48.36      5.75 o 
   2   6   9      543.90      545.80     13.03 o 
   3   6   9      128.76      139.44      8.41 o 
   4   6   9      110.75      110.41      7.37 o 
   5   6   9        3.52        3.68      4.14 o 
   6   6   9      142.48      160.40     12.86 o 
   7   6   9       71.14       62.30      9.42 o 
   8   6   9        7.14        8.37      7.51 o 
   9   6   9        8.24        6.65      8.17 o 
  10   6   9        5.39       -5.57      8.45 o 
   0   7   9       38.87       38.69      8.74 o 
   1   7   9       11.37        9.34      3.34 o 
   2   7   9       49.66       40.85      5.41 o 
   3   7   9      114.06      122.13      7.88 o 
   4   7   9       54.21       41.50      6.39 o 
   5   7   9      176.97      220.96     13.60 o 
   6   7   9      116.89      134.24     11.79 o 
   7   7   9       24.94       23.40      7.45 o 
   8   7   9       21.27       28.48      9.91 o 
   9   7   9        4.92       -3.66      7.69 o 
   0   8   9       22.81       29.40      7.01 o 
   1   8   9       56.46       57.13      6.99 o 
   2   8   9       54.92       39.28      6.63 o 
   3   8   9      210.76      203.89     11.17 o 
   4   8   9       76.38       73.98     13.07 o 
   5   8   9      128.69      158.11     12.49 o 
   6   8   9        4.42        1.17      4.98 o 
   7   8   9       17.44       15.27      6.64 o 
   8   8   9        1.58        6.58      8.63 o 
   9   8   9        3.57       -0.58      8.95 o 
   0   9   9       21.68       28.38      8.75 o 
   1   9   9       94.01       94.28     11.62 o 
   2   9   9       32.03       18.10      5.13 o 
   3   9   9      273.00      261.01     22.82 o 
   4   9   9       48.91       36.86      7.22 o 
   5   9   9       21.29       13.48      5.99 o 
   6   9   9       12.21       12.25      6.61 o 
   7   9   9        5.14       13.08      6.72 o 
   8   9   9        0.12        7.72      8.77 o 
   0  10   9        4.40        2.04      6.35 o 
   1  10   9        6.90        3.14      5.28 o 
   2  10   9        6.62       -0.43      4.96 o 
   3  10   9       34.62       33.16      7.39 o 
   4  10   9       42.17       50.77      8.65 o 
   5  10   9       21.57       21.17      7.36 o 
   6  10   9       30.35       27.87      7.84 o 
   0  11   9        1.76        6.28      9.01 o 
   1  11   9       19.01       13.05      7.21 o 
   2  11   9        3.71        2.01      5.72 o 
   3  11   9       21.29       18.70      8.15 o 
   4  11   9        7.66        6.98      7.56 o 
   5  11   9       26.47       34.13      8.57 o 
   0  12   9        3.41        3.26     10.15 o 
   1  12   9        0.59        4.15      6.81 o 
   2  12   9        1.88       -4.89      6.96 o 
   0   0  10      544.21      546.12     27.10 o 
   1   0  10      597.28      502.22     22.01 o 
   2   0  10     1653.21     1680.01     64.89 o 
   3   0  10      571.19      534.00     21.67 o 
   4   0  10      768.53      843.15     29.34 o 
   5   0  10       67.78       79.85     12.45 o 
   6   0  10       10.92       11.30      6.41 o 
   7   0  10      448.26      494.94     25.43 o 
   8   0  10        6.30        7.82      7.31 o 
   9   0  10        2.85        6.59      7.16 o 
  10   0  10        9.58        1.87     12.06 o 
  11   0  10        8.01       13.63     15.22 o 
   0   1  10      311.20      307.37     12.75 o 
   1   1  10      274.54      274.48     10.14 o 
   2   1  10      193.78      203.84      9.18 o 
   3   1  10     1685.37     1754.87     28.36 o 
   4   1  10      694.46      715.24     28.62 o 
   5   1  10      679.37      647.71     20.81 o 
   6   1  10      251.41      274.84     14.27 o 
   7   1  10      238.12      258.17     16.83 o 
   8   1  10       51.93       43.22     11.17 o 
   9   1  10      148.73      180.28     14.69 o 
  10   1  10        9.40       11.26      8.91 o 
  11   1  10        1.11        9.85     10.61 o 
   0   2  10        9.25        1.98      2.42 o 
   1   2  10       48.53       44.18      3.21 o 
   2   2  10      928.97      970.50     16.61 o 
   3   2  10      173.70      195.77      8.02 o 
   4   2  10      205.15      197.71      9.42 o 
   5   2  10      239.65      225.04     11.43 o 
   6   2  10        3.95        4.25      3.65 o 
   7   2  10      475.43      524.15     19.42 o 
   8   2  10        3.41        0.87      5.06 o 
   9   2  10       15.73       18.06      7.21 o 
  10   2  10        5.80        6.57      7.18 o 
  11   2  10        3.56        5.66      9.71 o 
   0   3  10       46.02       47.14      5.00 o 
   1   3  10       19.32       18.60      2.57 o 
   2   3  10      258.57      241.95      7.61 o 
   3   3  10      564.77      547.09     12.84 o 
   4   3  10      139.71      141.09      7.32 o 
   5   3  10      671.11      726.00     19.14 o 
   6   3  10      130.50      144.76     10.37 o 
   7   3  10       19.86       20.32      6.08 o 
   8   3  10       76.97       74.33     22.74 o 
   9   3  10       10.71        6.17      7.41 o 
  10   3  10        2.77        0.59      7.19 o 
  11   3  10        2.58       -0.91      9.02 o 
   0   4  10       62.67       47.85      5.32 o 
   1   4  10     1077.03     1161.64     19.00 o 
   2   4  10      165.58      147.07      6.34 o 
   3   4  10       53.68       56.72      5.03 o 
   4   4  10      229.23      240.55     10.48 o 
   5   4  10       91.45       95.89      7.47 o 
   6   4  10       67.12       67.34      8.68 o 
   7   4  10      278.34      320.98     17.77 o 
   8   4  10       16.68       15.93      8.38 o 
   9   4  10       12.98        3.37      7.29 o 
  10   4  10        5.56       10.03      7.86 o 
  11   4  10        1.74        1.66      9.56 o 
   0   5  10        3.51        2.02      3.31 o 
   1   5  10      322.28      337.40      9.22 o 
   2   5  10       78.39       82.54      6.49 o 
   3   5  10      143.57      152.99      8.21 o 
   4   5  10       71.68       69.22      6.64 o 
   5   5  10      712.79      664.32     21.87 o 
   6   5  10      101.13       95.29     10.31 o 
   7   5  10      238.14      220.90     18.32 o 
   8   5  10       20.86       21.66      7.70 o 
   9   5  10        0.61       -1.58      7.64 o 
  10   5  10        3.46       -1.64      8.97 o 
   0   6  10       38.58       38.86      6.18 o 
   1   6  10      153.89      164.22      7.89 o 
   2   6  10      113.35      119.84      6.98 o 
   3   6  10      117.63      130.32      8.10 o 
   4   6  10       15.05        5.68      3.87 o 
   5   6  10      114.61      112.31      8.64 o 
   6   6  10      109.70      105.38     21.49 o 
   7   6  10      116.14      124.71     16.00 o 
   8   6  10        0.69        1.58      6.74 o 
   9   6  10       10.53        6.49      8.86 o 
  10   6  10        8.38       15.33     10.09 o 
   0   7  10       32.17       21.76     10.31 o 
   1   7  10       37.29       24.80      4.29 o 
   2   7  10       21.12       22.61      4.15 o 
   3   7  10       41.65       39.49      5.70 o 
   4   7  10       72.63       69.80     13.14 o 
   5   7  10      117.15      116.80     13.43 o 
   6   7  10       34.90       29.50      6.63 o 
   7   7  10       16.82       18.23      8.57 o 
   8   7  10       12.80       20.10      9.28 o 
   9   7  10        5.34        5.11      8.75 o 
   0   8  10      171.17      225.41     14.96 o 
   1   8  10        6.89        2.65      3.42 o 
   2   8  10       12.50        9.83      4.00 o 
   3   8  10       42.85       46.53      6.97 o 
   4   8  10       42.87       36.92      7.23 o 
   5   8  10       56.77       62.55      8.60 o 
   6   8  10       48.20       52.12      8.41 o 
   7   8  10       59.66       93.41     14.48 o 
   8   8  10       12.92       16.98     10.14 o 
   0   9  10       43.99       36.69     10.44 o 
   1   9  10       34.21       29.42      5.61 o 
   2   9  10       34.61       22.35      5.92 o 
   3   9  10      116.08      111.82     10.52 o 
   4   9  10      146.06      177.38     13.69 o 
   5   9  10       23.92       34.41      7.61 o 
   6   9  10       28.79       17.42      7.20 o 
   7   9  10       18.34       23.94      8.90 o 
   0  10  10       22.82        9.66      6.88 o 
   1  10  10        8.95       12.23      5.94 o 
   2  10  10       13.35        8.50      5.68 o 
   3  10  10       15.12       11.65      6.98 o 
   4  10  10        8.38        4.89      6.32 o 
   5  10  10       15.54        7.35      6.42 o 
   6  10  10       37.76       37.48      9.27 o 
   0  11  10        5.00        4.87      9.29 o 
   1  11  10        4.97        3.09      6.55 o 
   2  11  10        6.15        6.26      7.04 o 
   3  11  10       26.72       28.77      9.17 o 
   4  11  10       29.21       30.05      9.30 o 
   0  12  10        0.32       18.80     13.10 o 
   1  12  10       15.46       12.86      8.39 o 
   1   0  11      500.04      560.45     34.68 o 
   2   0  11      150.16      121.34     11.59 o 
   3   0  11      279.22      305.59     22.58 o 
   4   0  11       85.01       85.21     11.43 o 
   5   0  11        4.64        8.25      5.83 o 
   6   0  11      327.65      326.63     20.83 o 
   7   0  11     1157.15     1260.68     42.60 o 
   8   0  11        7.08        9.01      7.33 o 
   9   0  11        6.52       -3.26     10.44 o 
  10   0  11       29.91       31.38     14.70 o 
  11   0  11        0.01       11.58     14.24 o 
   0   1  11       16.10       12.28      3.56 o 
   1   1  11      192.09      193.13      8.03 o 
   2   1  11      165.96      181.65     13.04 o 
   3   1  11      505.33      536.55     15.96 o 
   4   1  11       90.03      102.20      9.96 o 
   5   1  11      378.27      406.39     20.10 o 
   6   1  11       85.59       86.30     10.12 o 
   7   1  11       86.50       88.46      9.25 o 
   8   1  11      126.09      119.47     13.17 o 
   9   1  11       69.64       47.03     10.59 o 
  10   1  11        0.90       -1.45      7.25 o 
  11   1  11        3.54        6.83     12.51 o 
   0   2  11      301.14      313.13     14.16 o 
   1   2  11      207.96      212.40      7.30 o 
   2   2  11       23.81       18.26      2.91 o 
   3   2  11      127.38      114.49      9.64 o 
   4   2  11       45.77       48.79      5.54 o 
   5   2  11       87.60       81.08      7.13 o 
   6   2  11       78.43       72.11      9.52 o 
   7   2  11      296.85      339.91     16.38 o 
   8   2  11       11.33       10.70      5.84 o 
   9   2  11       38.32       30.41      9.51 o 
  10   2  11        4.55        6.08      7.34 o 
  11   2  11        0.44       -8.40      8.27 o 
   0   3  11       13.85       10.02      3.43 o 
   1   3  11       64.29       80.45      4.82 o 
   2   3  11      243.18      249.81      8.34 o 
   3   3  11      346.98      344.15     11.19 o 
   4   3  11      144.51      140.25      8.75 o 
   5   3  11       39.94       37.90      6.28 o 
   6   3  11       29.15       21.38      5.66 o 
   7   3  11       63.37       63.51     13.94 o 
   8   3  11       26.59        9.71      6.31 o 
   9   3  11       15.90        9.32      7.06 o 
  10   3  11        1.86        8.00      9.08 o 
  11   3  11       12.18       22.46     11.32 o 
   0   4  11        5.13        5.70      3.48 o 
   1   4  11       18.46       11.91      2.67 o 
   2   4  11       62.94       62.09      7.69 o 
   3   4  11       23.89       23.19      3.48 o 
   4   4  11      403.17      446.99     16.22 o 
   5   4  11      245.96      279.63     20.68 o 
   6   4  11      459.76      542.69     21.92 o 
   7   4  11        4.79        5.17      6.05 o 
   8   4  11       36.19       38.31     11.02 o 
   9   4  11       21.83       16.75      9.24 o 
  10   4  11       21.85       24.13     12.08 o 
   0   5  11        0.54        0.25      3.38 o 
   1   5  11       40.72       42.39      4.19 o 
   2   5  11      170.30      194.07      8.64 o 
   3   5  11      231.18      248.45     10.80 o 
   4   5  11       55.38       47.82      5.89 o 
   5   5  11      288.72      324.94     19.95 o 
   6   5  11      164.13      159.21     14.70 o 
   7   5  11       17.77        2.39      6.42 o 
   8   5  11       21.82       21.22      8.23 o 
   9   5  11        9.34       -3.70      7.65 o 
  10   5  11        0.01        0.99      9.62 o 
   0   6  11      177.17      199.30     11.32 o 
   1   6  11      168.56      193.24      7.85 o 
   2   6  11      124.61      136.17     13.12 o 
   3   6  11       18.23       11.11      3.72 o 
   4   6  11      123.97      117.36      8.76 o 
   5   6  11       44.11       37.17      6.49 o 
   6   6  11      210.70      235.41     19.34 o 
   7   6  11       21.34       14.86     12.35 o 
   8   6  11        4.47        1.10      7.17 o 
   9   6  11        5.23        2.56      9.24 o 
   0   7  11       16.35        8.04      4.85 o 
   1   7  11       25.36       18.44      4.85 o 
   2   7  11       75.83       71.17      7.01 o 
   3   7  11        4.99        2.82      3.72 o 
   4   7  11       12.04        6.53      4.48 o 
   5   7  11       97.52       76.81     14.68 o 
   6   7  11       79.65       87.64     16.99 o 
   7   7  11       49.51       42.58     10.87 o 
   8   7  11       23.51       12.50      8.71 o 
   9   7  11        1.87      -12.86     10.52 o 
   0   8  11       39.91       19.49     15.27 o 
   1   8  11       66.56       65.99      6.20 o 
   2   8  11       45.57       34.46      7.89 o 
   3   8  11       16.71       19.63      5.77 o 
   4   8  11       33.08       30.38      7.70 o 
   5   8  11       15.82       10.37      6.37 o 
   6   8  11      169.07      174.57     19.87 o 
   7   8  11        3.24        7.27      8.50 o 
   8   8  11        3.31        1.80      8.72 o 
   0   9  11      125.06      152.28     15.69 o 
   1   9  11       26.03       15.66      5.10 o 
   2   9  11      106.62       90.31     14.60 o 
   3   9  11       13.15        1.42      5.33 o 
   4   9  11        2.33        2.71      5.53 o 
   5   9  11       22.95       27.90      7.17 o 
   6   9  11        2.83        6.61      6.98 o 
   7   9  11        4.98       13.53     10.38 o 
   0  10  11        4.23        3.38      7.23 o 
   1  10  11        5.77        1.31      5.93 o 
   2  10  11       20.92       24.37     11.25 o 
   3  10  11        1.03       -4.26      5.95 o 
   4  10  11       11.29        8.46      6.73 o 
   5  10  11       23.41       21.00      7.83 o 
   6  10  11       10.38       -4.06      7.69 o 
   0  11  11        8.71       10.51     10.36 o 
   1  11  11        1.96        3.80      7.83 o 
   2  11  11        9.27        4.78      7.18 o 
   3  11  11        4.85       11.29      8.35 o 
   4  11  11        1.14       -0.16      7.50 o 
   0   0  12       82.93       78.20     12.75 o 
   1   0  12        3.03        0.27      3.67 o 
   2   0  12      802.35      871.35     30.29 o 
   3   0  12       18.80       17.52      6.28 o 
   4   0  12        0.97       -0.96      4.57 o 
   5   0  12        6.93        1.62      5.32 o 
   6   0  12        1.33       -0.06      5.44 o 
   7   0  12      124.74      153.87     16.45 o 
   8   0  12       29.73       28.83     10.01 o 
   9   0  12       14.78        6.01     12.10 o 
  10   0  12        1.09       -3.71     11.63 o 
  11   0  12        1.96       -4.35     13.63 o 
   0   1  12     1808.49     1852.12     36.14 o 
   1   1  12      184.07      196.27      8.52 o 
   2   1  12      438.20      428.35     20.52 o 
   3   1  12      227.13      255.67     13.16 o 
   4   1  12      170.93      181.47     11.13 o 
   5   1  12       12.36       13.71      4.54 o 
   6   1  12      105.27       88.38     10.80 o 
   7   1  12      795.47      742.14     33.96 o 
   8   1  12       30.77       27.09      7.88 o 
   9   1  12       21.67       10.91      7.42 o 
  10   1  12        2.21        0.81      9.10 o 
  11   1  12        7.58        5.04     12.72 o 
   0   2  12        0.24       -1.48      4.45 o 
   1   2  12      202.24      228.58      8.58 o 
   2   2  12      319.82      329.77     11.19 o 
   3   2  12       56.00       47.99      9.11 o 
   4   2  12      184.72      202.46     13.93 o 
   5   2  12       35.95       29.04      5.22 o 
   6   2  12       38.35       19.66      5.04 o 
   7   2  12       35.31       30.01      6.55 o 
   8   2  12       14.06       17.39      6.52 o 
   9   2  12       23.25       18.64      7.92 o 
  10   2  12        5.54       -3.63      7.44 o 
   0   3  12        1.02        4.48      3.19 o 
   1   3  12      248.13      260.27      8.84 o 
   2   3  12      148.17      140.27      8.64 o 
   3   3  12      125.55      134.32      9.45 o 
   4   3  12      370.39      363.47     13.46 o 
   5   3  12      216.45      201.84     10.87 o 
   6   3  12      435.07      452.08     18.41 o 
   7   3  12      287.35      306.03     19.34 o 
   8   3  12       17.62       20.77      7.46 o 
   9   3  12        2.79       -3.07      6.71 o 
  10   3  12        8.68       -2.67      8.08 o 
   0   4  12        1.43       -1.98      2.89 o 
   1   4  12       34.60       23.50      4.60 o 
   2   4  12       63.96       70.89      5.54 o 
   3   4  12      182.68      197.87     11.03 o 
   4   4  12      256.56      253.19     13.54 o 
   5   4  12       32.24       30.38      8.54 o 
   6   4  12        9.66        5.28      5.25 o 
   7   4  12        0.49       -1.45      5.00 o 
   8   4  12       21.63       19.65      8.68 o 
   9   4  12        7.87        3.44      7.48 o 
  10   4  12        8.37       18.49     10.70 o 
   0   5  12      103.05      127.04     24.59 o 
   1   5  12      252.75      258.42      9.38 o 
   2   5  12       63.58       71.92      5.56 o 
   3   5  12       14.61        8.79      3.97 o 
   4   5  12      536.08      554.91     20.94 o 
   5   5  12      204.89      226.13     14.77 o 
   6   5  12      406.10      429.15     20.58 o 
   7   5  12      109.68       92.16     20.23 o 
   8   5  12        1.59       15.24      7.83 o 
   9   5  12        2.42        1.20      8.43 o 
  10   5  12        2.31        3.28      9.66 o 
   0   6  12       11.06        5.37      3.72 o 
   1   6  12       68.80       66.93      5.80 o 
   2   6  12      100.88       79.17      8.33 o 
   3   6  12       48.61       50.34      5.95 o 
   4   6  12      245.69      299.91     15.96 o 
   5   6  12       23.34       26.43      6.61 o 
   6   6  12        5.51        6.13      7.19 o 
   7   6  12        7.79        3.88      7.45 o 
   8   6  12       17.68       12.12      8.71 o 
   9   6  12        2.81       -0.99      9.04 o 
   0   7  12       82.67       92.16      9.12 o 
   1   7  12       49.13       34.75      8.74 o 
   2   7  12       14.80       13.99      4.41 o 
   3   7  12       60.09       63.72      6.84 o 
   4   7  12       44.38       43.38     10.46 o 
   5   7  12       10.16        1.16      5.78 o 
   6   7  12       68.96       90.84     21.30 o 
   7   7  12        9.39        9.47      8.56 o 
   8   7  12        6.30        6.25      8.48 o 
   0   8  12       28.24       17.82      7.72 o 
   1   8  12       23.58       14.50      5.08 o 
   2   8  12       24.88       19.93      5.56 o 
   3   8  12       43.62       50.99      9.62 o 
   4   8  12       14.35       20.44      7.18 o 
   5   8  12       19.50       13.58      9.07 o 
   6   8  12        5.33        4.62      6.72 o 
   7   8  12        3.34       -6.51      7.73 o 
   8   8  12        5.69       -3.45      9.18 o 
   0   9  12        5.73       15.14     14.13 o 
   1   9  12      100.96       98.82      9.59 o 
   2   9  12       17.17        7.09      6.05 o 
   3   9  12        3.11        3.95      5.62 o 
   4   9  12        7.60       10.85      7.10 o 
   5   9  12        0.39        2.19      6.68 o 
   6   9  12       24.20       18.57      8.43 o 
   0  10  12       21.79       39.52     12.79 o 
   1  10  12        4.86        4.16      6.75 o 
   2  10  12        2.28        4.67      6.48 o 
   3  10  12       22.09       15.33      7.74 o 
   4  10  12        0.73       10.08      7.65 o 
   5  10  12       21.40       14.72      8.66 o 
   0  11  12       33.59       54.69     21.18 o 
   1  11  12        5.65       -0.61      8.76 o 
   2  11  12        5.24        8.66      8.02 o 
   3  11  12        0.65       -2.54      7.04 o 
   1   0  13       87.17       90.58     10.05 o 
   2   0  13      264.88      273.13     19.40 o 
   3   0  13       57.72       64.43     12.20 o 
   4   0  13      417.02      447.19     40.28 o 
   5   0  13       84.39       42.85     15.92 o 
   6   0  13       47.27       37.54     14.61 o 
   7   0  13       71.34       44.63     13.57 o 
   8   0  13        3.03        0.78      7.73 o 
   9   0  13        1.09       -3.16     10.99 o 
  10   0  13        2.65        8.91     14.26 o 
   0   1  13      264.61      242.04     15.00 o 
   1   1  13      101.53       97.54      6.69 o 
   2   1  13      568.04      587.85     17.67 o 
   3   1  13       33.80       28.50      5.02 o 
   4   1  13       35.04       28.09      5.64 o 
   5   1  13       15.98       14.31      4.96 o 
   6   1  13       62.69       45.81      7.88 o 
   7   1  13       86.81       56.21     12.78 o 
   8   1  13       21.02       17.67      7.59 o 
   9   1  13        6.41        7.57      7.49 o 
  10   1  13       19.64       19.31     10.82 o 
   0   2  13        8.42        0.44      4.39 o 
   1   2  13      468.03      502.97     13.69 o 
   2   2  13      284.08      276.35     10.65 o 
   3   2  13       81.68       74.37      6.56 o 
   4   2  13      220.94      231.56     12.63 o 
   5   2  13       27.80       16.02      4.61 o 
   6   2  13      117.47      115.16     10.85 o 
   7   2  13       48.72       45.45      7.64 o 
   8   2  13        1.36        2.25      5.48 o 
   9   2  13        3.29        3.17      7.00 o 
  10   2  13        1.63       -2.06      7.82 o 
   0   3  13      198.01      250.05     16.57 o 
   1   3  13       38.42       28.30      4.60 o 
   2   3  13      311.86      340.09     13.15 o 
   3   3  13      137.76      158.84     14.45 o 
   4   3  13      180.62      189.71     10.44 o 
   5   3  13      192.99      225.50     13.39 o 
   6   3  13       26.97       24.40      6.53 o 
   7   3  13       17.99        3.40      6.08 o 
   8   3  13       12.21       10.98      6.79 o 
   9   3  13        9.77        9.47      7.91 o 
  10   3  13        4.92        0.00      8.85 o 
   0   4  13        0.93        1.39      3.49 o 
   1   4  13       43.47       34.74      4.53 o 
   2   4  13       88.54       80.06      6.35 o 
   3   4  13      148.68      151.76      9.41 o 
   4   4  13      174.63      154.48     11.01 o 
   5   4  13     1111.96     1245.95     30.53 o 
   6   4  13       63.40       61.29      9.39 o 
   7   4  13       18.81       19.42      6.81 o 
   8   4  13        6.88        3.12      6.80 o 
   9   4  13        4.01       10.38      8.82 o 
  10   4  13        9.48       26.75     11.19 o 
   0   5  13       39.83       30.56      7.95 o 
   1   5  13       56.18       69.89      5.51 o 
   2   5  13       58.46       42.71      5.23 o 
   3   5  13       81.77       46.17      9.30 o 
   4   5  13       24.80        9.68      9.13 o 
   5   5  13      104.13       89.44     10.29 o 
   6   5  13       11.35        7.36      5.92 o 
   7   5  13       11.61       10.39      7.57 o 
   8   5  13        4.94        4.18      7.53 o 
   9   5  13        1.62        2.53      8.34 o 
   0   6  13       80.18       46.47     18.30 o 
   1   6  13      187.89      199.56      9.12 o 
   2   6  13       13.08       11.15      4.39 o 
   3   6  13      227.19      230.99     12.96 o 
   4   6  13      151.20      148.45     11.13 o 
   5   6  13      327.08      377.04     19.38 o 
   6   6  13       41.79       31.19      9.73 o 
   7   6  13       10.82        5.93      7.78 o 
   8   6  13        4.10       10.51      8.42 o 
   9   6  13        5.95        7.13      9.10 o 
   0   7  13       11.69        4.87      6.07 o 
   1   7  13       12.41        7.70      4.30 o 
   2   7  13      103.15      102.19     12.71 o 
   3   7  13        4.25        3.82      4.68 o 
   4   7  13       75.49       88.14      9.40 o 
   5   7  13       34.49       31.51      9.93 o 
   6   7  13       31.41       29.56      9.51 o 
   7   7  13        7.57       21.15      9.82 o 
   8   7  13        2.19        1.33      8.84 o 
   0   8  13        1.29        5.92      7.48 o 
   1   8  13      111.08      106.63     10.65 o 
   2   8  13       46.97       41.74      6.54 o 
   3   8  13       24.72       25.23      9.23 o 
   4   8  13       25.63       28.84      7.81 o 
   5   8  13       84.99      112.84     17.87 o 
   6   8  13        9.60       10.93      9.14 o 
   7   8  13        5.94       -0.24      8.94 o 
   0   9  13        1.08        2.37      8.02 o 
   1   9  13       13.36       16.50      6.45 o 
   2   9  13       18.58       19.83      6.91 o 
   3   9  13       11.24       10.35      7.30 o 
   4   9  13        1.88        4.51      7.82 o 
   5   9  13       29.19       12.54      8.80 o 
   6   9  13        5.53        6.63     10.03 o 
   0  10  13       11.16       15.25     10.91 o 
   1  10  13        1.67        1.66      7.59 o 
   2  10  13       27.85       23.43      9.80 o 
   3  10  13       12.37       -0.04      8.84 o 
   4  10  13        6.77       -6.81      6.95 o 
   0  11  13        5.89       27.27     17.90 o 
   1  11  13        2.57       -1.03      8.80 o 
   0   0  14       21.08       10.02      6.60 o 
   1   0  14      102.73      117.72     11.46 o 
   2   0  14       12.79       20.08      6.58 o 
   3   0  14      202.49      204.27     16.91 o 
   4   0  14       16.25        3.11      5.80 o 
   5   0  14       42.43       14.84      7.48 o 
   6   0  14       66.95       71.17     13.78 o 
   7   0  14        7.44       17.07      8.55 o 
   8   0  14       38.22       36.68     14.71 o 
   9   0  14       27.41        5.67     13.40 o 
  10   0  14        0.21       -2.27     13.40 o 
   0   1  14     1229.69     1227.66     35.08 o 
   1   1  14      427.97      447.58     15.32 o 
   2   1  14      105.68      103.57      7.64 o 
   3   1  14       13.67       12.07      4.50 o 
   4   1  14       26.81       17.13      5.00 o 
   5   1  14       10.20        5.38      4.28 o 
   6   1  14       95.14       69.54      8.94 o 
   7   1  14       42.05       23.55      9.83 o 
   8   1  14       17.23       18.75      7.89 o 
   9   1  14       14.22       10.67      7.96 o 
  10   1  14        1.78      -10.17     11.27 o 
   0   2  14       55.33       32.32      7.63 o 
   1   2  14       33.60       29.85      4.88 o 
   2   2  14      135.31      117.85      7.60 o 
   3   2  14      115.44      112.49      8.27 o 
   4   2  14       29.65       20.27      5.08 o 
   5   2  14       13.87       14.20      5.00 o 
   6   2  14       67.48      100.34     13.66 o 
   7   2  14       80.79       83.75      9.71 o 
   8   2  14       30.74       41.62      8.48 o 
   9   2  14        5.42        8.37      7.56 o 
  10   2  14        0.28       -4.10      8.24 o 
   0   3  14       16.47       13.50      6.15 o 
   1   3  14      281.46      269.41     13.14 o 
   2   3  14      229.85      225.65     13.60 o 
   3   3  14      637.04      738.00     21.35 o 
   4   3  14       91.34      105.10     13.18 o 
   5   3  14       27.71       24.71      5.92 o 
   6   3  14        8.64        1.13      4.75 o 
   7   3  14        1.72        4.53      5.74 o 
   8   3  14       10.92        8.63      7.39 o 
   9   3  14        0.58       -3.93      7.42 o 
  10   3  14        1.83        4.38      9.09 o 
   0   4  14       16.45       10.44      7.95 o 
   1   4  14      185.37      206.01     10.46 o 
   2   4  14       30.98       25.91      4.83 o 
   3   4  14       58.71       59.23      7.97 o 
   4   4  14      167.93      176.21     13.74 o 
   5   4  14       25.88       29.69      6.70 o 
   6   4  14        0.47        2.09      5.47 o 
   7   4  14       59.41       58.41     10.21 o 
   8   4  14        1.15        6.06      7.18 o 
   9   4  14        4.39        0.71      8.50 o 
   0   5  14       34.88       33.03      6.51 o 
   1   5  14      179.17      200.88     13.30 o 
   2   5  14      550.08      574.98     17.35 o 
   3   5  14      402.51      422.71     16.57 o 
   4   5  14      164.17      196.95     14.18 o 
   5   5  14       19.43       10.00      5.87 o 
   6   5  14       12.58       18.63      6.59 o 
   7   5  14        3.90       -1.12      6.04 o 
   8   5  14        8.28        6.72      8.77 o 
   9   5  14        1.12        0.95      8.27 o 
   0   6  14       23.09       19.67     10.94 o 
   1   6  14       97.05       97.74      8.16 o 
   2   6  14       46.59       40.67      6.67 o 
   3   6  14       86.10       93.86     11.57 o 
   4   6  14       34.81       37.00      9.32 o 
   5   6  14       34.01       22.57      7.89 o 
   6   6  14        8.98        4.29      8.29 o 
   7   6  14        6.44       12.51      8.69 o 
   8   6  14        0.72        5.56      8.63 o 
   0   7  14       73.82       72.35     11.76 o 
   1   7  14       47.68       47.18      7.31 o 
   2   7  14       41.26       33.99     10.75 o 
   3   7  14       50.79       38.97      7.06 o 
   4   7  14       47.92       57.88      8.37 o 
   5   7  14       12.75        5.71      7.50 o 
   6   7  14       25.97       28.73     11.09 o 
   7   7  14        9.30        2.69      9.15 o 
   0   8  14        0.00        3.58      6.63 o 
   1   8  14       23.06       17.72      7.35 o 
   2   8  14       26.85       19.64      6.95 o 
   3   8  14       16.86       13.16      6.23 o 
   4   8  14        3.14        1.24      6.56 o 
   5   8  14        8.78        4.78      6.70 o 
   6   8  14       25.98       38.01     11.36 o 
   7   8  14        4.72       -0.13      9.42 o 
   0   9  14      164.11      175.27     32.35 o 
   1   9  14       37.35       19.74      7.38 o 
   2   9  14        7.71       -4.25      7.29 o 
   3   9  14        2.19        7.47      7.55 o 
   4   9  14       13.77        8.07      7.81 o 
   5   9  14        7.72       13.02      8.04 o 
   0  10  14        4.27       -4.41      9.48 o 
   1  10  14        0.15        7.58      9.07 o 
   2  10  14       12.87        9.79     12.13 o 
   3  10  14        2.34        1.98      9.62 o 
   4  10  14        3.32        8.77      9.23 o 
   1   0  15        0.34        1.07      3.93 o 
   2   0  15      106.09      102.06     12.75 o 
   3   0  15        0.14        2.85      4.94 o 
   4   0  15       18.01       12.20      6.93 o 
   5   0  15        0.55        2.89      5.73 o 
   6   0  15       40.16       63.23     11.97 o 
   7   0  15       13.32        8.32      8.89 o 
   8   0  15        0.81        7.36      9.19 o 
   9   0  15        0.21        1.19     12.60 o 
  10   0  15        9.64       -1.89     30.47 o 
   0   1  15       34.84       24.60      6.31 o 
   1   1  15       27.78       20.17      4.63 o 
   2   1  15      133.72      123.11     11.33 o 
   3   1  15       53.34       53.55      6.96 o 
   4   1  15       79.30       70.42      7.97 o 
   5   1  15       71.75       75.48      8.70 o 
   6   1  15       79.39       86.85     12.86 o 
   7   1  15       37.85       24.19      7.04 o 
   8   1  15       25.96        9.64      7.51 o 
   9   1  15        4.38        1.24      8.04 o 
  10   1  15        1.45        3.49     11.04 o 
   0   2  15        5.54        5.13      5.07 o 
   1   2  15       47.57       64.24      7.61 o 
   2   2  15      103.43      113.09      8.88 o 
   3   2  15       30.79       23.81      5.03 o 
   4   2  15       44.90       23.32      7.43 o 
   5   2  15       15.28        9.48      4.60 o 
   6   2  15       49.94       60.47      8.79 o 
   7   2  15        2.87        3.48      5.77 o 
   8   2  15       23.67       17.91      7.09 o 
   9   2  15        5.74        1.71      7.54 o 
   0   3  15        0.14        0.08      5.03 o 
   1   3  15       45.30       35.43      7.17 o 
   2   3  15       39.95       38.31      5.78 o 
   3   3  15       16.91       12.78      4.55 o 
   4   3  15      211.92      227.74     13.54 o 
   5   3  15       53.65       50.60      7.65 o 
   6   3  15       11.34        0.89      5.16 o 
   7   3  15        1.06        5.81      6.03 o 
   8   3  15        1.66        6.51      7.32 o 
   9   3  15        9.71        9.07      8.94 o 
   0   4  15      369.11      404.27     23.73 o 
   1   4  15        5.94       -0.52      3.78 o 
   2   4  15      301.87      341.86     17.84 o 
   3   4  15      168.83      175.28     15.22 o 
   4   4  15      172.03      178.40     12.23 o 
   5   4  15       18.97       13.12      5.56 o 
   6   4  15       34.34       25.29      7.54 o 
   7   4  15       10.22       10.73      6.83 o 
   8   4  15       11.46        3.24      7.45 o 
   9   4  15        7.69       11.91     10.10 o 
   0   5  15       77.93       80.75     12.18 o 
   1   5  15      109.02      131.48     12.13 o 
   2   5  15        2.52        3.25      4.19 o 
   3   5  15       40.80       21.26      7.39 o 
   4   5  15      154.24      185.17     16.44 o 
   5   5  15       68.24       79.15     10.18 o 
   6   5  15        5.29        0.85      6.05 o 
   7   5  15        1.41        4.21      7.42 o 
   8   5  15        2.67       -7.87      7.69 o 
   0   6  15      353.95      465.52     50.24 o 
   1   6  15       27.72       18.81      5.39 o 
   2   6  15      140.38      153.14     11.65 o 
   3   6  15       55.74       35.54      6.96 o 
   4   6  15       14.26        9.83      6.30 o 
   5   6  15       23.77       19.40      7.03 o 
   6   6  15       10.85       16.97      8.95 o 
   7   6  15        1.07        1.41      8.55 o 
   8   6  15        3.63        4.26      9.70 o 
   0   7  15       75.84       59.44     22.25 o 
   1   7  15       14.85       11.57      5.66 o 
   2   7  15        2.82        3.41      5.10 o 
   3   7  15        0.55        0.80      5.44 o 
   4   7  15        9.85        3.19      5.46 o 
   5   7  15        5.99        2.68      7.95 o 
   6   7  15       10.28        0.03     10.15 o 
   7   7  15        2.64       14.41      9.94 o 
   0   8  15      116.11      192.46     25.17 o 
   1   8  15       29.69       35.44      8.23 o 
   2   8  15       17.19       17.47      7.38 o 
   3   8  15        2.30        5.56      6.83 o 
   4   8  15       19.04       11.84      8.48 o 
   5   8  15        3.47        8.29      8.83 o 
   6   8  15       15.69        6.28      9.66 o 
   0   9  15       14.46       -8.23     13.94 o 
   1   9  15        6.99       20.40      8.64 o 
   2   9  15        0.79       -2.93      7.50 o 
   3   9  15        0.07        1.11      9.31 o 
   4   9  15       21.16        7.90      9.37 o 
   5   9  15        7.86        4.38      8.34 o 
   0  10  15        0.52       18.59     16.99 o 
   1  10  15       30.29       37.94     14.48 o 
   2  10  15        4.28        1.23     11.60 o 
   0   0  16      356.62      403.65     30.02 o 
   1   0  16       66.35       68.58     15.09 o 
   2   0  16       24.38       13.91      6.49 o 
   3   0  16       18.74       14.62      7.49 o 
   4   0  16       27.56       49.91     10.66 o 
   5   0  16       15.87       15.07      7.77 o 
   6   0  16       23.66       22.77      9.62 o 
   7   0  16        7.28        8.02      8.18 o 
   8   0  16      146.27      161.74     21.73 o 
   9   0  16        0.13       10.14     15.00 o 
   0   1  16        1.71       -0.48      4.04 o 
   1   1  16       39.30       31.11      5.42 o 
   2   1  16      233.80      251.52     13.83 o 
   3   1  16      132.89      118.08     13.74 o 
   4   1  16      111.94      104.86     11.29 o 
   5   1  16      103.58      108.31     11.59 o 
   6   1  16       91.60       93.74     11.11 o 
   7   1  16       17.27       15.45      7.49 o 
   8   1  16       17.26        7.82      7.97 o 
   9   1  16        1.44        7.38      8.53 o 
   0   2  16      215.18      212.32     22.97 o 
   1   2  16        5.72        7.05      3.80 o 
   2   2  16      267.44      335.47     15.75 o 
   3   2  16        7.59        3.60      4.02 o 
   4   2  16       45.91       49.13      7.41 o 
   5   2  16       21.45       11.53      4.91 o 
   6   2  16       11.56        4.43      5.86 o 
   7   2  16        1.87        0.25      6.09 o 
   8   2  16       26.48       22.83      8.03 o 
   9   2  16        1.29        7.85      8.57 o 
   0   3  16        0.03       -1.34      5.17 o 
   1   3  16      249.84      287.93     14.69 o 
   2   3  16      203.90      214.59     12.20 o 
   3   3  16        4.14       11.03      4.72 o 
   4   3  16       22.62       12.44      5.12 o 
   5   3  16       20.31        9.42      5.37 o 
   6   3  16       69.41       51.80      9.86 o 
   7   3  16        3.43        7.20      6.91 o 
   8   3  16       28.45       32.36      9.13 o 
   9   3  16        7.92       15.51      9.09 o 
   0   4  16       14.94       11.58      6.21 o 
   1   4  16       95.96      118.16     12.65 o 
   2   4  16      150.78      159.39     12.16 o 
   3   4  16      202.78      222.44     13.66 o 
   4   4  16        4.17        4.27      5.44 o 
   5   4  16       43.03       37.98      7.12 o 
   6   4  16       60.87       53.99      9.81 o 
   7   4  16        6.32        1.40      6.62 o 
   8   4  16        3.15       -5.70      6.88 o 
   0   5  16      155.67      182.70     28.28 o 
   1   5  16      343.70      394.30     25.82 o 
   2   5  16      262.87      297.90     17.78 o 
   3   5  16       52.07       39.55     12.30 o 
   4   5  16       14.14        8.00      6.98 o 
   5   5  16        2.31        1.25      5.87 o 
   6   5  16       14.86       10.09      6.97 o 
   7   5  16       17.90       28.61      9.33 o 
   8   5  16       11.28       10.97      9.71 o 
   0   6  16        0.53       -3.87      6.42 o 
   1   6  16      120.22      149.24     15.56 o 
   2   6  16       64.29       71.14     17.00 o 
   3   6  16       18.69        3.94     11.96 o 
   4   6  16       26.50       28.25      9.08 o 
   5   6  16        9.38        0.55      7.28 o 
   6   6  16       33.56       36.61      9.28 o 
   7   6  16        0.13       -5.01      8.37 o 
   0   7  16       70.29       58.67     18.17 o 
   1   7  16       17.71       12.55      6.98 o 
   2   7  16       59.71       67.14      8.90 o 
   3   7  16        2.62       -1.33      5.82 o 
   4   7  16        0.27       -2.78      7.42 o 
   5   7  16        8.88        0.60      9.25 o 
   6   7  16        0.25       -6.50      7.59 o 
   0   8  16        5.03       -0.88     11.45 o 
   1   8  16       19.31       14.74     10.49 o 
   2   8  16       13.53       22.79      7.68 o 
   3   8  16       10.64       12.93      9.05 o 
   4   8  16        1.89       -1.47      8.34 o 
   5   8  16        5.39      -12.27      9.80 o 
   0   9  16       13.06        6.78     15.77 o 
   1   9  16        8.11       11.53      9.71 o 
   2   9  16        7.68        8.06      8.54 o 
   3   9  16       24.83       31.61     12.21 o 
   4   9  16        2.07        6.66      9.19 o 
   1   0  17        8.78        4.70      5.13 o 
   2   0  17        0.00       -0.71      5.25 o 
   3   0  17      103.45      127.48     15.86 o 
   4   0  17      188.11      220.95     19.97 o 
   5   0  17       60.38       52.77     11.44 o 
   6   0  17       27.44       35.35     10.65 o 
   7   0  17       12.71        0.36      9.28 o 
   8   0  17        3.94       -7.09     12.23 o 
   9   0  17        2.30        4.44     14.47 o 
   0   1  17       39.22       29.38      7.26 o 
   1   1  17       63.32       71.13      7.64 o 
   2   1  17       13.71       10.41      4.91 o 
   3   1  17       62.94       73.85      9.93 o 
   4   1  17       48.18       48.35      7.13 o 
   5   1  17        3.57        1.67      4.91 o 
   6   1  17       57.26       43.56     10.55 o 
   7   1  17       10.37       12.55      7.58 o 
   8   1  17       28.14       45.28     10.44 o 
   9   1  17        3.01        5.31      9.21 o 
   0   2  17       79.28       91.90     20.77 o 
   1   2  17       26.30       18.67      4.95 o 
   2   2  17      109.57       94.30      9.60 o 
   3   2  17      163.25      183.10     12.85 o 
   4   2  17       63.75       49.29      7.85 o 
   5   2  17        1.90       -0.60      5.14 o 
   6   2  17        8.99       12.24      6.34 o 
   7   2  17        2.55        0.11      6.31 o 
   8   2  17        5.63        1.44      7.09 o 
   0   3  17       23.80       12.65      6.98 o 
   1   3  17      215.94      254.82     14.76 o 
   2   3  17       35.73       29.59      5.76 o 
   3   3  17      317.26      338.79     16.59 o 
   4   3  17       67.51       42.79     13.33 o 
   5   3  17       30.99       24.38      7.47 o 
   6   3  17       16.90        9.73      6.24 o 
   7   3  17        1.31        2.51      7.19 o 
   8   3  17        6.03        7.68      8.25 o 
   0   4  17       12.18       16.55      8.13 o 
   1   4  17       71.02       76.76      8.99 o 
   2   4  17       87.33       96.30      9.70 o 
   3   4  17        3.98        6.41      4.62 o 
   4   4  17        4.09        4.52      5.80 o 
   5   4  17        9.61        2.47      5.83 o 
   6   4  17        1.56       -7.72      6.64 o 
   7   4  17        0.19        2.70      7.49 o 
   8   4  17        1.23       -6.32      7.72 o 
   0   5  17       55.11       75.56     12.54 o 
   1   5  17       99.44      119.77     10.80 o 
   2   5  17       33.01       24.52      6.83 o 
   3   5  17      119.96      128.87     31.65 o 
   4   5  17       56.57       46.94      9.86 o 
   5   5  17        8.33        1.40      7.50 o 
   6   5  17        3.90        4.71      8.10 o 
   7   5  17        4.98        2.40      7.81 o 
   0   6  17       10.33       15.57      8.11 o 
   1   6  17       40.16       35.93      9.03 o 
   2   6  17        6.14       11.54      6.73 o 
   3   6  17        1.68       -1.21      6.71 o 
   4   6  17        7.53       -5.33      6.62 o 
   5   6  17        1.31       -6.35      6.89 o 
   6   6  17        8.59        5.05      8.21 o 
   7   6  17        0.40       16.31     10.24 o 
   0   7  17       77.84       68.52     23.39 o 
   1   7  17       59.52       37.89      8.93 o 
   2   7  17       17.77       15.35      7.45 o 
   3   7  17        3.48       -5.05      6.90 o 
   4   7  17       11.33       18.57      9.35 o 
   5   7  17        0.01        3.96     10.20 o 
   6   7  17        0.99       -8.76      9.38 o 
   0   8  17        4.46       -3.48     13.79 o 
   1   8  17       42.83       24.94     12.26 o 
   2   8  17        0.88        8.22      9.86 o 
   3   8  17       22.55       17.57      9.88 o 
   4   8  17        2.75        4.32     10.95 o 
   0   9  17       10.32       32.37     20.72 o 
   1   9  17        2.50        2.13     10.02 o 
   2   9  17        4.79       10.11     11.04 o 
   0   0  18        3.77       -0.39      7.65 o 
   1   0  18       12.94        1.24      7.55 o 
   2   0  18      108.52       88.77     16.94 o 
   3   0  18       97.14      118.19     21.09 o 
   4   0  18        9.39        7.14      7.42 o 
   5   0  18        4.79        3.44      8.17 o 
   6   0  18        3.40        5.23      8.21 o 
   7   0  18       11.06       10.02     10.58 o 
   8   0  18        0.00      -12.76     13.43 o 
   0   1  18       43.33       56.99     10.54 o 
   1   1  18       60.80       54.15      7.10 o 
   2   1  18       81.75       53.44      8.90 o 
   3   1  18       35.86       26.25      6.39 o 
   4   1  18       60.03       77.44     10.11 o 
   5   1  18       20.79       18.37      6.52 o 
   6   1  18       14.65       12.18      6.71 o 
   7   1  18        6.86        2.94      6.92 o 
   8   1  18        9.23        8.89      7.93 o 
   0   2  18        2.47       -0.85      5.40 o 
   1   2  18      116.32      125.65     10.35 o 
   2   2  18       62.66       54.91     11.15 o 
   3   2  18       47.88       34.47      9.42 o 
   4   2  18       29.89       29.56      6.71 o 
   5   2  18        6.55       12.87      6.01 o 
   6   2  18       11.68        8.82      7.13 o 
   7   2  18        3.41        5.78      7.12 o 
   8   2  18        0.14       -3.38      7.67 o 
   0   3  18       83.88       82.63     30.86 o 
   1   3  18       94.29       89.96      9.42 o 
   2   3  18      143.40      174.32     12.13 o 
   3   3  18       12.74       11.39      5.42 o 
   4   3  18       20.37       12.53      5.92 o 
   5   3  18        6.70       10.54      6.72 o 
   6   3  18        4.93        2.83      6.85 o 
   7   3  18        3.64        4.57      8.51 o 
   8   3  18       21.38       23.38      9.35 o 
   0   4  18       51.26       62.45     12.04 o 
   1   4  18       10.29       14.05      5.62 o 
   2   4  18      110.24      107.48     12.41 o 
   3   4  18       82.13       68.96     10.09 o 
   4   4  18       74.65       83.93     11.16 o 
   5   4  18       29.79       31.15     13.38 o 
   6   4  18        1.74       11.54      8.87 o 
   7   4  18        3.34       12.10      9.62 o 
   0   5  18       20.30       10.71      8.78 o 
   1   5  18       27.14       11.70      6.04 o 
   2   5  18       50.12       59.97      9.93 o 
   3   5  18        4.64        3.32      6.43 o 
   4   5  18        8.17        9.35      7.52 o 
   5   5  18        2.98       -4.40      7.32 o 
   6   5  18        5.17        3.27      8.60 o 
   7   5  18        3.51        0.83      8.82 o 
   0   6  18       36.01       19.37     12.07 o 
   1   6  18       16.47       24.73      7.76 o 
   2   6  18       41.04       46.88      9.68 o 
   3   6  18       15.59       13.54      7.93 o 
   4   6  18       15.22        5.07      7.19 o 
   5   6  18       13.96       11.03      9.35 o 
   6   6  18        0.36        6.69      8.77 o 
   0   7  18       68.33      112.74     22.15 o 
   1   7  18       17.53       14.25      8.43 o 
   2   7  18       23.65       24.10      8.01 o 
   3   7  18        4.24       -1.14      7.34 o 
   4   7  18        2.49        2.35      8.41 o 
   5   7  18        3.78       -7.82     11.64 o 
   0   8  18        3.94        4.95     16.03 o 
   1   8  18        1.68        2.62      9.19 o 
   2   8  18        6.79       12.34     10.35 o 
   3   8  18        1.71       15.94     10.11 o 
   1   0  19       28.84       14.46      8.37 o 
   2   0  19       38.05       42.61     11.04 o 
   3   0  19       26.63       22.80     11.61 o 
   4   0  19       97.25      121.98     16.68 o 
   5   0  19       26.82       17.55      9.70 o 
   6   0  19        0.09        0.00      8.28 o 
   7   0  19       13.94       14.86     10.35 o 
   0   1  19        2.79        4.63      6.56 o 
   1   1  19        7.12        2.24      4.48 o 
   2   1  19       64.14       58.70      8.27 o 
   3   1  19      125.74      136.28     11.98 o 
   4   1  19        7.92       -2.52      4.98 o 
   5   1  19       20.72       12.72      6.58 o 
   6   1  19        0.18        2.31      6.05 o 
   7   1  19       19.55       25.19      9.90 o 
   0   2  19        4.15        8.78      6.78 o 
   1   2  19       38.08       35.80      6.54 o 
   2   2  19       23.40       24.65      6.35 o 
   3   2  19        6.35        4.07      4.95 o 
   4   2  19       43.37       21.07      6.77 o 
   5   2  19       19.38        7.17      5.93 o 
   6   2  19       10.28       12.15      7.81 o 
   7   2  19       16.26       21.72      9.48 o 
   0   3  19       32.51       41.01     10.81 o 
   1   3  19      113.29      107.95     10.96 o 
   2   3  19       27.79       28.68      6.52 o 
   3   3  19       67.24       70.01      9.46 o 
   4   3  19        4.33        3.65      6.05 o 
   5   3  19       20.92       29.97      8.93 o 
   6   3  19        2.31       -4.45      6.62 o 
   7   3  19        7.20        5.26      9.45 o 
   0   4  19        1.49        1.94      7.24 o 
   1   4  19       39.34       33.26      7.14 o 
   2   4  19       13.88       15.94      6.33 o 
   3   4  19        1.16       -1.58      5.91 o 
   4   4  19        7.32       -3.08      6.11 o 
   5   4  19        2.84        2.41      7.99 o 
   6   4  19       13.13       15.64      9.37 o 
   0   5  19       58.10       39.47     10.81 o 
   1   5  19       45.73       38.51      7.60 o 
   2   5  19       28.35       32.24      9.12 o 
   3   5  19       68.30       84.11     12.83 o 
   4   5  19        0.10        6.04      7.41 o 
   5   5  19       17.65       10.81      8.30 o 
   6   5  19        5.55        3.58      8.69 o 
   0   6  19       18.07       11.12      9.38 o 
   1   6  19        7.35       -6.67      6.51 o 
   2   6  19        6.51        2.82      7.10 o 
   3   6  19        9.49        9.70      8.33 o 
   4   6  19        1.46        0.98      8.25 o 
   5   6  19        0.15        1.47      8.70 o 
   0   7  19        7.33        1.75     11.76 o 
   1   7  19       18.87       18.56      9.77 o 
   2   7  19        3.67       11.19      8.27 o 
   3   7  19       18.71       15.70      9.27 o 
   4   7  19        0.47        5.33      9.11 o 
   0   8  19        2.47       -5.68     12.59 o 
   1   8  19       11.01        9.98     11.51 o 
   0   0  20        2.96       28.85     12.08 o 
   1   0  20        0.43        1.19      8.62 o 
   2   0  20      141.22      166.22     19.08 o 
   3   0  20        6.67       -1.44      7.18 o 
   4   0  20        0.01        5.32      8.88 o 
   5   0  20       11.41       22.33     11.24 o 
   6   0  20        7.04        8.18      9.42 o 
   7   0  20        0.98       -6.72      9.78 o 
   0   1  20       35.51       32.83      9.83 o 
   1   1  20       23.30       12.38      5.65 o 
   2   1  20        1.41       -0.21      4.92 o 
   3   1  20       78.24       86.15     15.90 o 
   4   1  20       77.74       72.22     10.06 o 
   5   1  20        0.70        2.38      6.23 o 
   6   1  20       18.76       12.26      7.28 o 
   7   1  20        4.40       -0.24      7.91 o 
   0   2  20        5.08        6.50      7.32 o 
   1   2  20       45.45       41.41      9.26 o 
   2   2  20       67.01       59.23      8.85 o 
   3   2  20        7.31        4.85      5.82 o 
   4   2  20        8.83        5.57      6.04 o 
   5   2  20        2.10        6.42      6.88 o 
   6   2  20        7.62       10.50      8.28 o 
   0   3  20        3.35       -5.14      6.95 o 
   1   3  20       26.62       39.82      7.79 o 
   2   3  20        2.59        2.67      5.28 o 
   3   3  20       28.11       12.96      6.63 o 
   4   3  20       19.67        4.07      7.44 o 
   5   3  20        2.44        0.56      6.85 o 
   6   3  20        3.53        2.29      8.55 o 
   0   4  20        7.77        7.10      8.74 o 
   1   4  20      237.66      263.32     16.71 o 
   2   4  20       17.73       22.57      7.36 o 
   3   4  20       13.42        8.92      7.79 o 
   4   4  20       12.17       12.94      7.75 o 
   5   4  20        1.15        0.27      7.23 o 
   6   4  20        6.16       16.53      9.85 o 
   0   5  20       10.69       10.44      8.68 o 
   1   5  20       16.01       16.78      6.85 o 
   2   5  20        3.95        3.49      6.78 o 
   3   5  20       10.71       18.66      9.12 o 
   4   5  20        3.36        8.59      8.60 o 
   5   5  20        4.36        7.34      8.92 o 
   0   6  20       15.73       17.23     13.09 o 
   1   6  20       97.58       99.39     13.26 o 
   2   6  20        4.07       13.65      7.95 o 
   3   6  20        0.09        1.43      7.77 o 
   4   6  20       10.94       13.72      9.32 o 
   0   7  20       11.45       11.38     14.27 o 
   1   7  20        3.72        6.84      8.72 o 
   2   7  20        2.67        4.78      7.89 o 
   1   0  21        0.02        2.53      6.80 o 
   2   0  21       39.39       39.25     11.96 o 
   3   0  21        4.70       -1.18      7.57 o 
   4   0  21       11.42        3.36      9.95 o 
   5   0  21        3.81        8.72      9.80 o 
   6   0  21       14.54        5.85     10.13 o 
   0   1  21        0.58       -4.87      7.36 o 
   1   1  21       17.74       16.67      7.03 o 
   2   1  21       13.57       12.32      5.91 o 
   3   1  21        5.73        3.95      5.83 o 
   4   1  21       95.40      111.48     12.15 o 
   5   1  21        1.51        1.95      6.60 o 
   6   1  21        6.57        8.93      8.42 o 
   0   2  21       12.43       10.33      8.13 o 
   1   2  21       42.88       39.50      7.81 o 
   2   2  21        0.54        6.23      5.91 o 
   3   2  21        0.36       -2.75      5.48 o 
   4   2  21        1.68       -1.04      6.19 o 
   5   2  21        1.01       -1.73      7.03 o 
   6   2  21        0.67        3.72      7.86 o 
   0   3  21        0.46        4.39      8.46 o 
   1   3  21        3.49       -1.75      5.16 o 
   2   3  21       13.46       12.13      6.83 o 
   3   3  21       26.66       20.84      7.18 o 
   4   3  21       21.16       16.22      8.75 o 
   5   3  21        2.53        3.09      7.17 o 
   0   4  21       12.50        9.62      8.79 o 
   1   4  21       30.10       19.55      7.31 o 
   2   4  21       33.62       32.25      8.42 o 
   3   4  21       35.08       27.80     12.97 o 
   4   4  21        0.53        4.61      7.74 o 
   5   4  21        1.39        0.55      8.31 o 
   0   5  21        0.04       -4.86      8.87 o 
   1   5  21        0.20       -0.97      6.51 o 
   2   5  21       31.11       30.28      9.68 o 
   3   5  21        4.02        5.43      8.72 o 
   4   5  21        5.43       10.63      8.51 o 
   0   6  21        0.02       -9.84     11.59 o 
   1   6  21       19.38       12.00      8.74 o 
   2   6  21       36.31       39.58     10.35 o 
   0   0  22        2.27        4.42     12.11 o 
   1   0  22       14.84       13.48     10.49 o 
   2   0  22       10.33        6.02      8.93 o 
   3   0  22       63.16       64.75     21.10 o 
   4   0  22        2.44       -7.89      8.88 o 
   5   0  22        3.81        1.79     10.09 o 
   0   1  22        7.88        2.40      7.57 o 
   1   1  22        5.10        3.53      5.94 o 
   2   1  22       16.87        9.41      6.42 o 
   3   1  22        4.69       10.93      6.58 o 
   4   1  22        3.27        5.10      6.51 o 
   5   1  22        4.16        7.00      7.19 o 
   0   2  22        4.82       10.56      9.91 o 
   1   2  22        0.57       -1.47      5.79 o 
   2   2  22       29.03       40.47      8.27 o 
   3   2  22       21.12       15.17      7.29 o 
   4   2  22       19.22       18.96      7.79 o 
   0   3  22       79.61      112.81     33.22 o 
   1   3  22       14.17       11.26      6.86 o 
   2   3  22        4.95        4.71      7.33 o 
   3   3  22        4.24       10.00      7.15 o 
   4   3  22        4.48        8.54      8.21 o 
   0   4  22       28.09       40.51     16.38 o 
   1   4  22        8.24        3.13      6.71 o 
   2   4  22       35.82       20.23      9.36 o 
   3   4  22        9.94       18.01      9.71 o 
   0   5  22       54.11       57.61     14.36 o 
   1   5  22       50.04       56.90     11.62 o 
   2   5  22        7.72       19.34      9.58 o 
   1   0  23        9.34       11.59     10.10 o 
   2   0  23       40.01       45.58     13.73 o 
   3   0  23        9.26        7.10      9.49 o 
   0   1  23        0.07        3.61      7.99 o 
   1   1  23        1.46       -1.16      7.07 o 
   2   1  23        5.23       10.25      7.01 o 
   3   1  23        0.97        3.83      7.15 o 
   0   2  23       37.98       50.36     13.38 o 
   1   2  23       14.00       21.31      8.38 o 
   2   2  23       40.14       43.86     10.26 o 
   3   2  23        7.86       -0.79      6.58 o 
   0   3  23        0.72        0.96      9.10 o 
   1   3  23       17.55       16.72      8.21 o 
   2   3  23       24.75       46.60     10.22 o 
   0   4  23        7.68        8.67     10.57 o 
   0   0  24        0.03       15.31     17.67 o 
   1   0  24        0.78       -6.33      8.57 o 
   0   1  24        0.22       -7.00      9.69 o 
                                                 
